# Supplementary material for: Digital Health Technology for Real-World Clinical Outcome Measurement Using Patient-Generated Data: Systematic Scoping Review
Source: J Med Internet Res. 2023 Oct 11;25:e46992. doi: 10.2196/46992 (PMC10600647; doi:10.2196/46992)
Supplement: Multimedia Appendix 5 [file jmir_v25i1e46992_app5.xlsx]

## Sheet: Full Extraction
Title	Authors	Abstract	Region/Country	Publication type	Disease/Condition	Therapeutic Area	# of Participants	Study Objective	Study Design	Evaluating other intervention beyond DHT?	Digital health technology (DHT)	DHT (1)	DHT (2)	DHT (3)	DHT (4)	Smartphone/mobile app	Wearable	Parameter-specific biosensors	Implantable	Online/web-based platform	Environmental sensors	Assessments via mobile platform	Mobile phone (other)	Ingestible	Electronic medication monitors	Software	Other	Number of DHT Types	Passive/Active (DHT Data Collection)	Types of Data Collected by DHT (physiological, behavioural, demographic, contextual, geospatial, etc.)	Physiological	Behavioural	Clinical symptoms	Physical activity	Environmental	Mood	Experience	Contextual	Demographic	Sleep	Cognitive	Gait	Geospatial	Functional	Pain	QoL	Number of Types of Data Collected	Outcome Measured by DHT	Analytic Applications (Descriptive/Predictive/Prescriptive)
Efficacy of implantable loop recorders in establishing symptom-rhythm correlation in young patients with syncope and palpitations.	Rossano, J; Bloemers, B; Sreeram, N; Balaji, S; MJ, Shah	OBJECTIVE: To evaluate efficacy of the recently introduced implantable loop recorder (ILR) in establishing symptom-rhythm correlation in young patients with syncope, near syncope, palpitations, and acute life-threatening events (ALTEs). METHODS: A retrospective study was conducted with patients with ILR from 3 pediatric centers. Inclusion criteria were age <or=25 years and a minimum follow-up of …	United States	Journal article	Syncope; Palpitations	Cardiovascular	21	To evaluate efficacy of the recently introduced implantable loop recorder (ILR) in establishing symptom-rhythm correlation in young patients with syncope, near syncope, palpitations, and acute life-threatening events (ALTEs).	Retrospective study	n/a	Implantable loop recorder (ILR)	Implantable							Yes									1	Passive	Physiological	Yes																1	Heart rhythm (arrhythmia)	Diagnostic
Improved glucose excursions using an implantable real-time continuous glucose sensor in adults with type 1 diabetes.	Garg, Satish K; Schwartz, Sherwyn; Edelman, Steven V	OBJECTIVE: The capability of emerging glucose sensor technology to continuously monitor glucose levels may provide ways to achieve glycemic targets while reducing hypoglycemia., RESEARCH DESIGN AND METHODS: A first-generation, long-term continuous glucose sensor (DexCom, San Diego, CA) was implanted subcutaneously in 15 patients with type 1 diabetes. Safety, efficacy, and potential benefits were …	United States	Journal article	Type 1 diabetes	Metabolism and Endocrinology	15	To study the capability of emerging glucose sensor technology to continuously monitor glucose levels may provide ways to achieve glycemic targets while reducing hypoglycemia.,	Prospective cohort	n/a	Implantable glucose sensor	Implantable							Yes									1	Passive	Physiological	Yes																1	Glucose levels (glycemic profile)	Descriptive
Effects of telmisartan 80 mg and valsartan 160 mg on ambulatory blood pressure in patients with essential hypertension	Calvo, C; Hermida, R C; Ayala, D E; Ruilope, L M	OBJECTIVES: This trial investigated and compared the antihypertensive efficacy of telmisartan and valsartan, two angiotensin II receptor blockers, used in monotherapy at their maximum recommended dose in hypertensive patients. METHODS: We studied 70 subjects (32 men and 38 women) aged 47.6 +/- 12.2 (mean +/- SD) years, with mild to moderate essential hypertension; they were randomly assigned to r…	Spain	Journal article	Hypertension	Cardiovascular	70	To investigate and compare the antihypertensive efficacy of telmisartan and valsartan, two angiotensin II receptor blockers, used in monotherapy at their maximum recommended dose in hypertensive patients.	RCT	Drug	automatic blood pressure monitor (SpaceLabs 90207); Actigraph (MiniMotionLogger )	Parameter-specific biosensors	Wearable				Yes	Yes										2	Passive	Physiological	Yes																1	systolic blood pressure, diastolic blood pressure, heart rate,	Descriptive
Sleep is related to physical function and emotional well-being after cardiac surgery.	NS, Redeker; JS, Rugiero; Hedges, C	BACKGROUND: Emotional well-being and physical function are important quality-of-life outcomes after cardiac surgery. Alterations in sleep patterns, including sleep deprivation and altered circadian patterning, also are common. The relations among sleep pattern alterations, physical function, and emotional well-being are not well understood. OBJECTIVE: This study aimed to examine the relations of …	United States	Journal article	Cardiac surgery	Cardiovascular	72	to examine the relations of sleep patterns to physical function and emotional well-being 4 and 8 weeks after cardiac surgery.	Longitudinal study	Procedure	wrist actigraph (Mini-Motionlogger)	Wearable					Yes											1	Passive	Sleep										Yes							1	Duration of time in bed for the major (nocturnal) sleep period, total sleep time during the major sleep period, nap time (sleep outside of the major sleep period), nocturnal frequency of awakenings, duration of awakenings, and sleep efficiency (nocturnal sleep time/time in bed × 100).	Descriptive
Mobile phone technology in the management of asthma	D., Ryan; W., Cobern; J., Wheeler; D., Price	Peak flow monitoring is widely recommended as part of a self-management plan for asthma. We conducted an observational study using electronic peak flow monitoring and mobile phone technology in a UK general practice population over a nine-month period. Patients between 12 and 55 years of age who required treatment with regular inhaled steroids and (as needed) bronchodilators were recruited from n…	United Kingdom	Journal article	Asthma	Respiratory/Pulmonary	46	To assess patient compliance with electronic peak flow recording with contemporaneous transmission of data and immediate feedback on the mobile phone screen.	Observational study	n/a	Hand-held electronic peak flow meter (Vitalograph); Mobile phone	Parameter-specific biosensors	Mobile phone (other)					Yes					Yes					2	Passive	Behavioural		Yes															1	Compliance	Descriptive
Posture classification via wearable strain sensors for neurological rehabilitation.	Giorgino, Toni; Lorussi, Federico; De Rossi, Danilo; Quaglini, Silvana	Stroke and other neurological accidents account for a wide fraction of the healthcare costs in industrialised societies. The last step in the chain of recovery from a neurological event often includes motor rehabilitation. While current motion-sensing technologies are inadequate for automated monitoring of rehabilitation exercises at home, conductive elastomers are a novel strain-sensing technolo…	n.s.	Journal article	Stroke	Neurology/CNS	2	To describe how the problem of posture recognition from wearable strain sensor readings has been tackled via supervised learning techniques.	Experimental study, with supervised learning	n/a	Wearable strain sensors (Sensors realized by printing a single stripe of CE material on the garment fabric before sewing. )	Wearable					Yes											1	Passive	Geospatial; Physical activity;				Yes									Yes				2	current position of the body	Descriptive
The stroke upper-limb activity monitor: its sensitivity to measure hemiplegic upper-limb activity during daily life.	M, de Niet; JB, Bussmann; GM, Ribbers; HJ, Stam	de Niet M, Bussmann JB, Ribbers GM, Stam HJ. The Stroke Upper-Limb Activity Monitor: its sensitivity to measure hemiplegic upper-limb activity during daily life. OBJECTIVE: To test the Stroke Upper-Limb Activity Monitor (Stroke-ULAM), which uses electrogoniometry and accelerometry to measure the amount of upper-limb usage in stroke patients in daily life conditions, for its sensitivity to discrim…	The Netherlands	Journal article	Stroke	Neurology/CNS	17	To test the Stroke Upper-Limb Activity Monitor (Stroke-ULAM), which uses electrogoniometry and accelerometry to measure the amount of upper-limb usage in stroke patients in daily life conditions, for its sensitivity to discriminate between moderately recovered and well-recovered stroke patients and control subjects.	Cross-sectional study	n/a	Stroke Upper-Limb Activity Monitor (Stroke-ULAM), which uses electrogoniometry and accelerometry	Wearable					Yes											1	Passive	Biomechanical																	0	Level of upper-limb usage	Descriptive
Physical activity and hemodynamic reactivity in chronic kidney disease.	Agarwal, Rajiv; Light, Robert P	BACKGROUND AND OBJECTIVES: Patients with chronic kidney disease (CKD) have an elevated cardiovascular risk. This study was designed to understand better the presence and strength of the relationship between physical activity and BP and to explore determinants of hemodynamic reactivity., DESIGN, SETTING, PARTICIPANTS, & MEASUREMENTS: Twenty-four patients with CKD (mean age 69.5 yr; 3.1 antihyperte…	United States	Journal article	Chronic kidney disease	Urology & Nephrology	24	to understand better the presence and strength of the relationship between physical activity and BP and to explore determinants of hemodynamic reactivity.,	Clinical trial	Drug	Ambulatory BP Monitor (SpaceLab 90207); Actigraph (Actiwatch)	Parameter-specific biosensors	Wearable				Yes	Yes										2	Passive	Physiological; Physical activity; Sleep	Yes			Yes						Yes							3	Blood pressure; Physical activity; Mean awake and asleep activities	Descriptive
Effect of home-based telemonitoring using mobile phone technology on the outcome of heart failure patients after an episode of acute decompensation: randomized controlled trial.	Scherr, Daniel; Kastner, Peter; Kollmann, Alexander; Hallas, Andreas; Auer, Johann; Krappinger, Heinz; Schuchlenz, Herwig; Stark, Gerhard; Grander, Wilhelm; Jakl, Gabriele; Schreier, Guenter; Fruhwald, Friedrich M; Investigators, MOBITEL	BACKGROUND: Telemonitoring of patients with chronic heart failure (CHF) is an emerging concept to detect early warning signs of impending acute decompensation in order to prevent hospitalization., OBJECTIVE: The goal of the MOBIle TELemonitoring in Heart Failure Patients Study (MOBITEL) was to evaluate the impact of home-based telemonitoring using Internet and mobile phone technology on the outco…	Austria	Journal article	Heart failure	Cardiovascular	120	The goal of the MOBIle TELemonitoring in Heart Failure Patients Study (MOBITEL) was to evaluate the impact of home-based telemonitoring using Internet and mobile phone technology on the outcome of heart failure patients after an episode of acute decompensation.,	RCT	n/a	(1) mobile phone; (2) a weight scale with 0.1 kg accuracy and electronic display; (3) a sphygmomanometer	Mobile phone (other)	Parameter-specific biosensors	Parameter-specific biosensors				Yes					Yes					2	Passive and active	Physiological; Behavioural	Yes	Yes															2	Blood pressure; Heart rate; Body weight; Dosage of heart failure medication	Descriptive
Pulmonary disease management system with distributed wearable sensors.	Fu, Yongji; Ayyagari, Deepak; Colquitt, Nhedti	A pulmonary disease management system with on-body and near-body sensors is introduced in this presentation. The system is wearable for continuous ambulatory monitoring. Distributed sensor data is transferred through a wireless body area network (BAN) to a central controller for real time analysis. Physiological and environmental parameters are monitored and analyzed using prevailing clinical gui…	n.s.	Conference abstract	Pulmonary disease	Respiratory/Pulmonary	1	To introduce the use of acoustic sensors for monitoring of lung function.	Technology testing/valildation study	n/a	Distributed Wearable Sensors (data collected by on-body and near-body sensors are transferred to a personal digital device such as a PDA or cell phone); accelerometer	Wearable					Yes											1	Passive	Environmental; Contextual; Physiological	Yes				Yes			Yes									3	Acoustic sensing (lung sound); Heart rate; temperature; humidity; Airborne particle detection; activity level; contextual data; SPO2 sensor measures blood oxygen saturation and pulse. Optical sensor measures scattered light from airborne dust particles at 100 Hz sampling frequency.	Descriptive
Assessing the feasibility of classifying toe-walking severity in children with cerebral palsy using a sensorized shoe.	Mancinelli, Chiara; Patel, Shyamal; Deming, Lynn C; Schmid, Maurizio; Patritti, Benjamin L; Chu, Jeffrey J; Beckwith, Jonathan; Greenwald, Richard; Healey, Jennifer; Bonato, Paolo	The clinical management of children with cerebral palsy (CP) relies on monitoring changes in the severity of gait abnormalities and on planning appropriate clinical interventions. Currently available technology does not make it possible to perform clinical gait evaluations as often as it would be desirable from a clinical standpoint. The use of wearable technology (e.g. a sensorized shoe) could p…	n.s.	Conference abstract	Cerebral palsy	Neurology/CNS	30	to determine the feasibility of relying upon a sensorized shoe to assess changes in the severity of toe-walking.	Gait trial	n/a	sensorized shoe	Wearable					Yes											1	Passive	Physical activity (gait)				Yes								Yes					2	Gait (Center of pressure trajectory and ankle kinematics)	Predictive
A combined sEMG and accelerometer system for monitoring functional activity in stroke.	Roy, Serge H; Cheng, M Samuel; Chang, Shey-Sheen; Moore, John; De Luca, Gianluca; Nawab, S Hamid; De Luca, Carlo J	Remote monitoring of physical activity using body-worn sensors provides an alternative to assessment of functional independence by subjective, paper-based questionnaires. This study investigated the classification accuracy of a combined surface electromyographic (sEMG) and accelerometer (ACC) sensor system for monitoring activities of daily living in patients with stroke. sEMG and ACC data (eight…	n.s.	Journal article	Stroke	Neurology/CNS	10	This study investigated the classification accuracy of a combined surface electromyographic (sEMG) and accelerometer (ACC) sensor system for monitoring activities of daily living in patients with stroke.	Feasibility study	n/a	Wearable [combined surface electromyographic (sEMG) and accelerometer (ACC) sensor system]	Wearable	Wearable				Yes											1	Passive	Physiological; Physical activity;	Yes			Yes													2	Recognition of motor tasks	Descriptive
An external shoe modification for reducing metatarsal head pressure in people with metatarsalgia.	JM, Hackney; GC, Hunt; FF, Lerche; Voi, P; JW, Smith	One of the likely causes of metatarsalgia is repetitive high-pressure loading onto vulnerable metatarsal heads. This study investigated a shoe modification, the Hunt Metatarsal External Shoe Cut-out (HMESC), and its effectiveness in reducing pain and pressure on the symptomatic area, and improving function during weightbearing activities. Five patients (one of whom had bilateral symptoms) were re…	United States	Journal article	Metatarsalgia	Musculoskeletal	5	To investigate a shoe modification, the Hunt Metatarsal External Shoe Cut-out (HMESC), and its effectiveness in reducing pain and pressure on the symptomatic area, and improving function during weightbearing activities.	Crossover study	Device	PEDAR insole foot pressure measurement system	Wearable					Yes											1	Passive	Physical activity (gait)				Yes								Yes					2	Plantar pressure	Descriptive
Sleep influences the severity of memory disruption in amnestic mild cognitive impairment: results from sleep self-assessment and continuous activity monitoring.	Westerberg, Carmen E; Lundgren, Eric M; Florczak, Susan M; Mesulam, M-Marsel; Weintraub, Sandra; Zee, Phyllis C; Paller, Ken A	Sleep is important for declarative memory consolidation in healthy adults. Sleep disruptions are typical in Alzheimer disease, but whether they contribute to memory impairment is unknown. Sleep has not been formally examined in amnestic mild cognitive impairment (aMCI), which is characterized by declarative-memory deficits without dementia and can signify prodromal Alzheimer disease. We studied 1…	United States	Journal article	Amnestic mild cognitive impairment	Neurology/CNS	20	To determine the extent to which daily variations in memory may be related to daily variations in sleep.	Experimental study	n/a	Wrist-worn activity sensor	Wearable					Yes											1	Passive	Physical activity				Yes													1	Activity/movement	Descriptive
Chronotherapy with valsartan/hydrochlorothiazide combination in essential hypertension: improved sleep-time blood pressure control with bedtime dosing	Hermida, R C; Ayala, D E; Moj√≥n, A; Fontao, M J; Fern√°ndez, J R	Administration of angiotensin receptor blockers at bedtime results in greater reduction of nighttime blood pressure than dosing upon awakening, independent of the terminal half-life of each individual medication. To obtain blood pressure (BP) target goals most patients require treatment with more than one hypertension medication. However, the potential differing effects on BP regulation of combin…	Spain	Journal article	Hypertension	Cardiovascular	204	To compare, using BP data collected by 48-h ABPM, the BP-lowering efficacy in essential hypertension of combination valsartan/HCTZ therapy when consistently ingested either upon awakening or at bedtime.	Randomized, open-label, blinded-endpoint trial	Drug	Ambulatory Blood Pressure Monitor (ABPM; calibrated SpaceLabs 90207 device); Wrist actigraphy	Parameter-specific biosensors	Wearable				Yes	Yes										2	Passive	Physiological; Physical activity;	Yes			Yes													2	Blood pressure; Daytime activity; Nocturnal sleep	Descriptive
Clinical utility of a novel wireless implantable loop recorder in the evaluation of patients with unexplained syncope.	Paruchuri, Vijayapraveena; Adhaduk, Mehul; Garikipati, Naga V; Steinberg, Jonathan S; Mittal, Suneet	BACKGROUND: The implantable loop recorder (ILR) is particularly useful for monitoring patients with syncope, given the episodic nature and unpredictable pattern of recurrent episodes. Current practice guidelines advocate ILR implantation in select patients with unexplained syncope., OBJECTIVE: The purpose of this study was to evaluate the clinical utility and potential advantages of a novel wirel…	United States	Journal article	Syncope	Cardiovascular	50	To evaluate the clinical utility and potential advantages of a novel wireless ILR in a consecutive cohort of patients with unexplained syncope.,	n.s.	n/a	Implantable loop recorder (ILR), an elec- trocardiographic (ECG) monitor	Implantable	Parameter-specific biosensors					Yes	Yes									2	Passive	Physiological	Yes																1	arrhythmia	Diagnostic
A controlled pilot assessment of the utility of visual feedback in the treatment of early rheumatoid arthritis	Y., El Miedany; M., El Gaafary	Background: Visual feedback has contributed in the management of neuromuscular and psychiatric disorders, however, it has not yet been applied in rheumatology. Visual feedback is a relatively new tool that enables the patients to visualize and monitor a real-time change of their disease activity parameters as well as the patient's reported outcome measures. Integrating electronic data recording i…	n.s.	Conference abstract	Early inflammatory arthritis	Rheumatology	111	To evaluate the feasibility of using the visual feedback in patients with early inflammatory arthritis (EA) and how ubiquitous computing technology can improve the patients' compliance and adherence to therapy.	RCT	Drug	EROMIA software	Software														Yes		1	Passive and active	Physiological, behavioural, contextual	Yes	Yes						Yes									3	Primary outcome was the patients' adherence to their medications; change in disease activity score (DAS-28) and PROMs. Secondary outcome was the outcome of a questionnaire completed by every patient in both the active group and control group (using VAS) by the end of 1-year of management, to rate the patient's perspective regarding their condition and treatment.	Descriptive
Assessing the outcomes of spine surgery using global positioning systems	B., Yair; S., Noam; L., Meir; A., Gail; B., Amit; I., Michal; A.R., Vaccaro	Study Design. Pilot study. Objective. To examine whether surgical outcomes can be assessed objectively by advanced tracking technology, based on Global Positioning Systems (GPS). Summary Of Background Data. Outcome studies are the commonest way to assess the results of surgical procedures. The success of these efforts is impeded by a number of factors, including the lack of valid outcome measures…	Israel	Journal article	Spine surgery	Surgery	2	To examine whether surgical outcomes can be assessed objectively by advanced tracking technology, based on Global Positioning Systems (GPS).	Case report	Procedure	GPS tracking kit [(1) a portable unit that is carried by the subject and contains a GPS receiver, GSM modem, and an radio frequency (RF) receiver; (2) a wristwatch, which includes an RF transmitter and additional sensors including a body sensor that detects whether the transmitter/watch is being worn on a person's body; (3) a stationary home unit that repeats the RF signal and allows the particip…	Wearable	Wearable				Yes											1	Passive	Physical activity				Yes													1	walking speed, distances, and number of walking events per day, claudication index (maximal walking distance), characteristics during motorized trips, amount of time spent outdoors	Descriptive
Inappropriate Shocks in Patients With Fidelis¬Æ Lead Fractures: Impact of Remote Monitoring and the Lead Integrity Algorithm.	Blanck, Zalmen; Axtell, Kathi; Brodhagen, Kathy; O'hearn, Laura; Albelo, Tammy; Ceretto, Cheryl; Dhala, Anwer; Sra, Jasbir; Akhtar, Masood	Prevention of Shocks With Fidelis Lead Fractures. Introduction: The role of remote monitoring combined with lead integrity algorithm (LIA) in patients with Fidelis (Medtronic Inc., Minneapolis, MN, USA) lead fractures is not well defined. Methods: We retrospectively identified patients with Fidelis lead fractures at our institution, documenting all pertinent data (remote monitoring use, clinical …	United States	Journal article	Fidelis lead fractures	Cardiovascular	131	To determine the Impact of Remote Monitoring and the Lead Integrity Algorithm on delivery of inappropriate shocks (IS).	Single-center, retrospective study	Device	Remote home minotoring (CareLink)	Environmental sensors									Yes							1	Passive	Physiological;	Yes																1	Inappropriate shocks (IS) during sinus rhythm	Descriptive
An evaluation of sensor technology for determination of sleep and activity.	Thompson, Hilaire J; Hsueh, T F (Martha); Thielke, Stephen; Phillipose, Matthai	Aims: To determine if an existing sensor-based system could be used in elders to: 1) accurately measure sleep-wake compared to wrist-worn actigraphy and sleep and wake diaries and 2) quantify Life-Space. Rationale/Background: Current sleep and functioning self-report may be unreliable. Research is needed to elucidate associations between sleep disturbance and functioning among elders using object…	n.s.	Conference abstract	Sleep disturbance	Other	6	To determine if an existing sensor-based system could be used in elders to: 1) accurately measure sleep-wake compared to wrist-worn actigraphy and sleep and wake diaries and 2) quantify Life-Space.	Technology evaluation	n/a	Sensors [radio frequency identification (RFID) tags and shake sensors that integrated accelerometry]	Parameter-specific biosensors						Yes										1	Passive	Physical activity, sleep				Yes						Yes							2	Sleep, Activities of daily living	Descriptive
Validation of the SenseWear activity armband in COPD	C., Egan; B., Deering; N., McCormack; R., Costello	Purpose: The purpose of this study was to assess the validity and the usefulness of the SenseWear activity armband as an outcome measure of physical activity following pulmonary rehabilitation. Relevance: Measuring physical activity remains difficult but the development of new technologies such as activity monitors which can measure activity in a free-living environment has improved this measurem…	Ireland	Conference abstract	COPD	Respiratory/Pulmonary	45	to assess the validity and the usefulness of the SenseWear activity armband as an outcome measure of physical activity following pulmonary rehabilitation.	Validation study	n/a	Wearable (SenseWear Activity Armband)	Wearable					Yes											1	Passive	Physical activity				Yes													1	step count; time spent in physical activity	Descriptive
Wearable wrist activity monitor as an indicator of functional hand use in children with cerebral palsy.	Howcroft, Jennifer; Fehlings, Darcy; Zabjek, Karl; Fay, Linda; Liang, Jack; Biddiss, Elaine	AIM: New tools that capture hand function in everyday activities and contexts are needed for assessing children with hemiplegic cerebral palsy. This study evaluates a wearable wrist monitor and tests the hypothesis that wrist extension frequency (FreqE) is an appropriate indicator of functional hand use., METHOD: Fifteen children (four females, 11 males; age range 6-12y; mean age 10y [SD 2y]) wit…	Canada	Journal article	Cerebral palsy	Neurology/CNS	15	To evaluate a wearable wrist monitor and tests the hypothesis that wrist extension frequency (FreqE) is an appropriate indicator of functional hand use.,	blinded analytical observational study	n/a	Wearable wrist activity monitor	Wearable					Yes											1	Passive	Physical activity				Yes													1	wrist extension frequency (FreqE)	Descriptive
Sleep-time blood pressure as a therapeutic target for cardiovascular risk reduction in type 2 diabetes	Hermida, R C; Ayala, D E; Mojon, A; Fernandez, J R	Elevated sleep-time blood pressure (BP) is a better predictor of cardiovascular (CVD) risk than the awake or 24 h BP means in patients without as well as with diabetes (DM). A major limitation of all previous ambulatory BP monitoring (ABPM)-based prognostic studies is reliance on only a single baseline profile from each participant. Thus, the potential reduction in CVD risk associated with decrea…	Spain	Journal article	Type 2 diabetes	Metabolism and Endocrinology	607	To investigate the potential reduction in CVD risk associated with decreasing an elevated asleep BP mean, highly prevalent in DM,	Prospective single-centre study	n/a	Actigraph (Mini-MotionLogger); Ambulatory Blood Pressure Monitor (SpaceLabs 90207 ABPM)	Wearable	Parameter-specific biosensors				Yes	Yes										2	Passive	Physiological; Physical activity;	Yes			Yes													2	Physical activity; Blood pressure (SBP and DBP)	Predictive
New monitoring technology to objectively assess adherence to prescribed footwear and assistive devices during ambulatory activity.	Bus, Sicco A; Waaijman, Roelof; Nollet, Frans	OBJECTIVE: To assess the validity and feasibility of a new temperature-based adherence monitor to measure footwear use., DESIGN: Observational study., SETTING: University medical center and participants' homes., PARTICIPANTS: Convenience sample of healthy subjects (n=11) and neuropathic diabetic patients at high risk for foot ulceration (n=14)., INTERVENTIONS: In healthy subjects, the validity of…	The Netherlands	Journal article	Neuropathic diabetes	Rehabilitation/Physical Therapy	25	To assess the validity and feasibility of a new temperature-based adherence monitor to measure footwear use.,	Observational study	n/a	adherence to treatment monitor (@monitor); step activity monitor (StepWatch)	Parameter-specific biosensors	Wearable				Yes	Yes										2	Passive	Behavioural; Physical activity		Yes		Yes													2	Adherence (moments of donning/doffing footwear; technical performance, usability, and the percentage of steps that the footwear was worn	Descriptive
Cell phone based balance trainer.	Lee, Beom-Chan; Kim, Jeonghee; Chen, Shu; Sienko, Kathleen H	BACKGROUND: In their current laboratory-based form, existing vibrotactile sensory augmentation technologies that provide cues of body motion are impractical for home-based rehabilitation use due to their size, weight, complexity, calibration procedures, cost, and fragility., METHODS: We have designed and developed a cell phone based vibrotactile feedback system for potential use in balance rehabi…	United States	Journal article	Vestibular deficits	Rehabilitation/Physical Therapy	9	Evaluate the effectiveness of a cell phone based vibrotactile feedback system for potential use in balance rehabilitation training in clinical and home environments.	Proof-of-concept study	n/a	Cell phone based balance trainer (with embedded tri-axial linear accelerometer)	Mobile phone (other)											Yes					1	Passive	Geospatial													Yes				1	Body tilt; balance	Descriptive
Low Rate of Atrial Fibrillation Recurrence Verified by Implantable Loop Recorder Monitoring Following a Convergent Epicardial and Endocardial Ablation of Atrial Fibrillation.	Gersak, Borut; Pernat, Andrej; Robic, Boris; Sinkovec, Matjaz	Implantable Loop Recorder Monitoring Outcomes for the Convergent AF Procedure. Objective: Evaluate long-term outcomes in patients undergoing the Convergent procedure (CP) for the treatment of atrial fibrillation (AF). Background: The CP provides a multidisciplinary approach, combining endoscopic creation of epicardial linear lesions followed by endocardial mapping and ablation and targets persist…	Slovenia	Journal article	Atrial fibrillation	Cardiovascular	50	To evaluate long-term outcomes in patients undergoing the Convergent procedure (CP) for the treatment of atrial fibrillation (AF).	Prospective nonrandomized stud	Procedure	Implantable Loop Recorder (Reveal monitors)	Implantable							Yes									1	Passive	Physiological	Yes																1	Rhythm status, atrial fibrillation (AF) burden	Descriptive
Monitoring community mobility with global positioning system technology after a stroke: a case study.	Evans, Christian C; Hanke, Timothy A; Zielke, Donna; Keller, Sarah; Ruroede, Kathleen	BACKGROUND: Stroke survivors often experience difficulty returning to activities and places they deem important to their social, leisure, and occupational aspirations. The extent to which stroke survivors return to community mobility and their ability to navigate and access locations they deem meaningful have not been objectively measured., PURPOSE: We used global positioning system technology (G…	United States	Journal article	Stroke	Neurology/CNS	1	To use GPS to measure the community mobility of a person poststroke, and assess the relationship between GPSt measures and clinical measures of mobility.,	Case study	n/a	Global positioning system technology (GPSt); Accelerometer	Wearable	Wearable				Yes											1	Passive	Physical activity; Gait				Yes								Yes					2	Community mobility; Gait speed; Distance, and visualization of location of travel	Descriptive
Effect of home blood pressure telemonitoring with self-care support on uncontrolled systolic hypertension in diabetics.	Logan, Alexander G; Irvine, M Jane; McIsaac, Warren J; Tisler, Andras; Rossos, Peter G; Easty, Anthony; Feig, Denice S; Cafazzo, Joseph A	Lowering blood pressure reduces cardiovascular risk, yet hypertension is poorly controlled in diabetic patients. In a pilot study we demonstrated that a home blood pressure telemonitoring system, which provided self-care messages on the smartphone of hypertensive diabetic patients immediately after each reading, improved blood pressure control. Messages were based on care paths defined by running…	Canada	Journal article	Diabetes	Metabolism and Endocrinology	244	To compare the effectiveness of a home BP telemonitoring system that provides self-care messages to home BP monitoring without self-care support.	RCT	n/a	Home blood pressure telemonitors (oscillometric SpaceLabs 90207 recorders)	Parameter-specific biosensors						Yes										1	Passive	Physiological	Yes																1	Blood pressure (mean daytime ambulatory systolic BP)	Descriptive
Hypertension management using mobile technology and home blood pressure monitoring: results of a randomized trial in two low/middle-income countries.	Piette, John D; Datwani, Hema; Gaudioso, Sofia; Foster, Stephanie M; Westphal, Joslyn; Perry, William; Rodriguez-Saldana, Joel; Mendoza-Avelares, Milton O; Marinec, Nicolle	OBJECTIVE: Hypertension and other noncommunicable diseases represent a growing threat to low/middle-income countries (LMICs). Mobile health technologies may improve noncommunicable disease outcomes, but LMICs lack resources to provide these services. We evaluated the efficacy of a cloud computing model using automated self-management calls plus home blood pressure (BP) monitoring as a strategy fo…	Honduras; Mexico	Journal article	Hypertension	Cardiovascular	200	To evaluate the efficacy of a cloud computing model using automated self-management calls plus home blood pressure (BP) monitoring as a strategy for improving systolic BPs (SBPs) and other outcomes of hypertensive patients in two LMICs.	Randomized trial	n/a	Home BP monitor	Parameter-specific biosensors						Yes										1	Passive and active	Physiological; Behavioural	Yes	Yes															2	Adherence; Dietary changes; BP	Descriptive
Clinical and cost effectiveness of mobile phone supported self monitoring of asthma: multicentre randomised controlled trial.	Ryan, Dermot; Price, David; Musgrave, Stan D; Malhotra, Shweta; Lee, Amanda J; Ayansina, Dolapo; Sheikh, Aziz; Tarassenko, Lionel; Pagliari, Claudia; Pinnock, Hilary	OBJECTIVE: To determine whether mobile phone based monitoring improves asthma control compared with standard paper based monitoring strategies., DESIGN: Multicentre randomised controlled trial with cost effectiveness analysis., SETTING: UK primary care., PARTICIPANTS: 288 adolescents and adults with poorly controlled asthma (asthma control questionnaire (ACQ) score >= 1.5) from 32 practices., INT…	United Kingdom	Journal article	Asthma	Respiratory/Pulmonary	288	To determine whether mobile phone based monitoring improves asthma control compared with standard paper based monitoring strategies.	Multicentre randomised controlled trial with cost effectiveness analysis.,	n/a	Mobile app (t+ Asthma)	Smartphone/mobile app				Yes												1	Active	Clinical symptoms; Behavioural; Physiological	Yes	Yes	Yes														3	symptoms, drug use, and peak flow	Descriptive
PASTE: patient-centered SMS text tagging in a medication management system.	Stenner, Shane P; Johnson, Kevin B; Denny, Joshua C	OBJECTIVE: To evaluate the performance of a system that extracts medication information and administration-related actions from patient short message service (SMS) messages., DESIGN: Mobile technologies provide a platform for electronic patient-centered medication management. MyMediHealth (MMH) is a medication management system that includes a medication scheduler, a medication administration rec…	n.s.	Journal article	Asthma	Respiratory/Pulmonary	16	To evaluate the performance of a system that extracts medication information and administration-related actions from patient short message service (SMS) messages.,	Pilot evaluation study	Drug	MyMediHealth (MMH) is a medication management system; Mobile phone-based SMS	Electronic medication monitors	Mobile phone (other)										Yes		Yes			2	Passive and active	Contextual								Yes									1	Medication information (Medication Administered; Medication Canceled; Medication Alarm Snoozed; Red Alert—the patient mentioned a word or phrase that potentially could be dangerous.	Descriptive
Ecological momentary intervention {emi}: Incorporating mobile technology into a disordered eating treatment program for college women.	Heron, Kristin E	Psychosocial and health behavior treatments can be extended beyond research and clinical settings by using mobile technology to provide Ecological Momentary Interventions [EMI] to individuals as they go about their daily lives. This study integrates the assessment (i.e., Ecological Momentary Assessment; EMA) and intervention (i.e., EMI) capacities of palmtop computers to provide individually tail…	n.s.	Dissertation	Eating disorders	Mental Health & Addictions		To evaluate the feasibility and efficacy of using EMI to augment a disordered eating treatment intervention for college women	Feasibility study	Program	Palmtop computer	Other															Yes	1	Active	Physical activity; Experience				Yes			Yes										2	Satisfaction with treatment; Ambulatory activity	Descriptive
Enhancing behavioral health treatment and crisis management through mobile ecological momentary assessment and SMS messaging.	Smith, Brad; Harms, William D; Burres, Stephanie; Korda, Holly; Rosen, Howard; Davis, Jamie	Many veterans returning from service in Afghanistan or Iraq suffer from post-traumatic stress disorder or mild traumatic brain injury. Treating these conditions can be challenging because of high rates of relapse and associated memory impairments. We report on a pilot study that assessed the utility of mobile health (mHealth) technologies, including personal digital assistant-based ecological mom…	United States	Journal article	Post-traumatic stress disorder; Mild traumatic brain injury	Mental Health & Addictions	27	To assess the utility of mobile health (mHealth) technologies, including personal digital assistant-based ecological momentary assessment and two-way interactive text (SMS) messaging, for providing treatment feedback to clinicians, encouraging and motivating veterans throughout treatment, and monitoring participants for relapse after treatment discharge.	Pilot study (EMA)	Program	Personal digital assistants (PDA)	Assessments via mobile platform										Yes						1	Active	Emotional (mood); Pain; Clinical symptoms; Contextual			Yes			Yes		Yes							Yes		4	Mood; Pain; Hassles; Uplifts (as potential indicators of stress triggers); Previous day's activities	Descriptive
A randomized controlled trial of intensive sleep retraining (ISR): a brief conditioning treatment for chronic insomnia.	Harris, Jodie; Lack, Leon; Kemp, Kristyn; Wright, Helen; Bootzin, Richard	STUDY OBJECTIVE: To investigate the effectiveness of intensive sleep retraining in comparison and combination with traditional behavioral intervention for chronic primary insomnia., PARTICIPANTS: Seventy-nine volunteers with chronic sleep-onset insomnia (with or without sleep maintenance difficulties) were randomly assigned either to intensive sleep retraining (ISR), stimulus control therapy (SCT…	Australia	Journal article	Chronic sleep-onset insomnia	Mental Health & Addictions	79	To investigate the effectiveness of intensive sleep retraining in comparison and combination with traditional behavioral intervention for chronic primary insomnia.	RCT	Program	Sleep diary; Actigraph	Assessments via mobile platform	Wearable				Yes					Yes						2	Passive and active	Behavioural, physical activity, clinical symptoms		Yes	Yes	Yes													3	Sleep time and efficiency	Descriptive
Clinical gains from including both dextroamphetamine and methylphenidate in stimulant trials.	Ramtvedt, Bjorn E; Roinas, Elisabeth; Aabech, Henning S; Sundet, Kjetil S	OBJECTIVE: The purpose of this study was to investigate clinical gains from including both dextroamphetamine and methylphenidate in stimulant trials., METHOD: Thirty-six medication-naive children ages 9-14 years diagnosed with attention-deficit/hyperactivity disorder (ADHD) were enrolled for 6 weeks in a crossover trial, with 2 weeks of methylphenidate, dextroamphetamine, and placebo, in a random…	Norway	Journal article	ADHD	Mental Health & Addictions	36	To investigate clinical gains from including both dextroamphetamine and methylphenidate in stimulant trials.	Crossover trial	Drug	Computer-based continuous performance test combined with a motion tracking system (Qb Test)	Online/web-based platform	Other							Yes							Yes	2	Passive and active	Cognitive, Physical activity				Yes							Yes						2	Attention, motor activity	Descriptive
Correlating perceived arrhythmia symptoms and quality of life in an older population with heart failure: a prospective, single centre, urban clinic study.	Hickey, Kathleen T; Reiffel, James; Sciacca, Robert R; Whang, William; Biviano, Angelo; Baumeister, Maurita; Castillo, Carmen; Talathothi, Jyothi; Garan, Hasan	Aims and objectives To determine the relationship between quality of life and perceived self-reported symptoms in an older, ambulatory, urban population living with heart failure. Background While arrhythmias in older individuals with heart failure are well documented, the association between perceived arrhythmia symptoms and quality of life is not well-defined. Design Prospective, cross-sectiona…	United States	Journal article	Heart failure	Cardiovascular	50	To determine the relationship between quality of life and perceived self-reported symptoms in an older, ambulatory, urban population living with heart failure.	Single-centre, prospective study	n/a	auto triggered cardiac loop EKG monitor (LifeStar AF Express®)	Implantable							Yes									1	Passive and active	Physiological; Clinical symptoms	Yes		Yes														2	Frequency and duration of silent and symptomatic arrhythmias; Fatigue at rest; Exercise intolerance; Palpitations; Lightheadedness/Dizziness; Chest Pain/Pressure.	Descriptive
Feasibility of outpatient fully integrated closed-loop control: first studies of wearable artificial pancreas.	Kovatchev, Boris P; Renard, Eric; Cobelli, Claudio; Zisser, Howard C; Keith-Hynes, Patrick; Anderson, Stacey M; Brown, Sue A; Chernavvsky, Daniel R; Breton, Marc D; Farret, Anne; Pelletier, Marie-Josee; Place, Jerome; Bruttomesso, Daniela; Del Favero, Simone; Visentin, Roberto; Filippi, Alessio; Scotton, Rachele; Avogaro, Angelo; Doyle, Francis J 3rd	OBJECTIVE: To evaluate the feasibility of a wearable artificial pancreas system, the Diabetes Assistant (DiAs), which uses a smart phone as a closed-loop control platform., RESEARCH DESIGN AND METHODS: Twenty patients with type 1 diabetes were enrolled at the Universities of Padova, Montpellier, and Virginia and at Sansum Diabetes Research Institute. Each trial continued for 42 h. The United Stat…	United States, Italy, France	Journal article	Type 1 diabetes	Metabolism and Endocrinology	20	To evaluate the feasibility of a wearable artificial pancreas system, the Diabetes Assistant (DiAs), which uses a smart phone as a closed-loop control platform.,	Feasibility study	n/a	Wearable artificial pancreas system (Diabetes Assistant (DiAs); Smartphone; with continuous glucose monitoring/pump system (Dexcom Seven Plus)	Wearable	Implantable				Yes		Yes									2	Passive	Physiological	Yes																1	Glucose traces; Insulin infusion by the pump	Descriptive
First experience with a wireless system incorporating physiologic assessments and direct confirmation of digital tablet ingestions in ambulatory patients with schizophrenia or bipolar disorder.	Kane, John M; Perlis, Roy H; DiCarlo, Lorenzo A; Au-Yeung, Kityee; Duong, Jessie; Petrides, Georgios	OBJECTIVE: To characterize the feasibility and safety of a wireless networked system incorporating physiologic assessments and direct confirmation of digital tablet ingestions in ambulatory patients with schizophrenia or bipolar disorder., METHOD: In this 4-week observational study conducted between May 2010 and May 2011 at 2 US academic clinical study sites, 12 adults with bipolar disorder and 1…	United States	Journal article	Schizophrenia; Bipolar disorder	Mental Health & Addictions	28	To characterize the feasibility and safety of a wireless networked system incorporating physiologic assessments and direct confirmation of digital tablet ingestions in ambulatory patients with schizophrenia or bipolar disorder.,	Observational study	Drug	Digital health feedback system (DHFS); digital tablet (ingestion sensor); Wearable sensor	Ingestible	Wearable				Yes							Yes				2	Passive	Behavioural (adherence); Physical activity; Physiological	Yes	Yes		Yes													3	Adherence (Medication ingestion); Activity; Heart rate;	Descriptive
Prodromal functioning of migraine patients relative to their interictal state--an ecological momentary assessment study.	Houtveen, Jan H; Sorbi, Marjolijn J	Smartphones were used in an online Ecological Momentary Assessment (EMA) design to test prodromal functioning relative to the interictal state in migraine patients. Eighty-seven participants completed an electronic diary 4 times daily during 3-6 weeks to monitor their migraine attacks. Twice daily the diary additionally included 16 multi-answer questions covering physical symptoms (30 items), cog…	The Netherlands	Journal article	Migraine	Pain	87	To prospectively identify prodromal features in migraine relative to individual interictal baseline within six consecutive 12-hour intervals prior to attack onset.	EMA study	n/a	Electronic diary - smartphone (PalmOne Treo 600TM or Palm Treo 500TM)	Assessments via mobile platform										Yes						1	Active	Clinical symptoms; Cognitive; Mood; Contextual; Pain			Yes			Yes		Yes			Yes				Yes		5	(Physical symptoms, cognitive-affective functioning, external factors); Sensory sensitivity, pain/stiffness, fatigue, cognitive functioning, positive affect, negative affect, effort spent and stressors encountered.	Descriptive
Handheld shape discrimination hyperacuity test on a mobile device for remote monitoring of visual function in maculopathy.	Wang, Yi-Zhong; He, Yu-Guang; Mitzel, Gina; Zhang, Song; Bartlett, Mike	PURPOSE: Frequency monitoring of age-related macular degeneration (AMD) and diabetic retinopathy (DR) is crucial for timely intervention. This study evaluated a handheld shape discrimination hyperacuity (hSDH) test iPhone app designed for visual function self-monitoring in patients with AMD and DR., METHODS: One hundred subjects (27 visually normal, 37 with AMD, and 36 with DR) were included base…	United States	Journal article	Maculopathy	Eye Health	100	To evaluate a handheld shape discrimination hyperacuity (hSDH) test iPhone app designed for visual function self-monitoring in patients with AMD and DR.,	Cross-sectional study	n/a	mobile app	Smartphone/mobile app				Yes												1	Active	Functional														Yes			1	Visual function	Descriptive
A New Paradigm for Illness Monitoring and Relapse Prevention in Schizophrenia	NCT01952041	The study is a three year research project whose aims are to design and test a state-of-the-science smartphone Ecological Momentary Assessment (EMA) and sensor technologies to provide mobile monitoring of schizophrenia to detect early signs of relapse. The proposed system will be used to continuously capture multidimensional behavior as it occurs in real-time and in real-world environments, detec…	United States	Clinical trial protocol	Schizophrenia	Mental Health & Addictions	126	To design and test a state-of-the-science smartphone Ecological Momentary Assessment (EMA) and sensor technologies to provide mobile monitoring of schizophrenia to detect early signs of relapse.	RCT	n/a	Mobile sensors; Smartphone EMA	Mobile phone (other)	Assessments via mobile platform									Yes	Yes					2	Passive and active	Physiological, behavioural, physical activity, clinical symptoms	Yes	Yes	Yes	Yes													4	Mobile sensors (speech, physical activity, location, sleep); EMA: psychosis; mental health (stress, depression, hopefulness, calmness, clarity of thought); functioning (socialization, sleep)	Predictive
Daily life behaviors and depression risk following stroke: a preliminary study using ecological momentary assessment.	Jean, Francois A M; Swendsen, Joel D; Sibon, Igor; Feher, Kristoffer; Husky, Mathilde	Approximately one-third of stroke survivors have symptoms of depression. A better understanding of the early risk factors implicated in this form of comorbidity may contribute to the development of early prevention strategies and to improving outcomes for this population. The current study uses ecological momentary assessment techniques to identify behavioral risk factors for depression 3 months …	France	Journal article	Stroke	Neurology/CNS	36	To use ecological momentary assessment techniques to identify behavioral risk factors for depression 3 months after stroke.	EMA study	n/a	Personal digital assistant (PDA)	Assessments via mobile platform										Yes						1	Active	Contextual								Yes									1	Location; Social environnment; Current activity;	Descriptive
Detecting improvements in acute psychotic symptoms using experience sampling methodology.	So, Suzanne Ho-wai; Peters, Emmanuelle Roisin; Swendsen, Joel; Garety, Philippa Anne; Kapur, Shitij	This study aimed to explore the feasibility and validity of using experience sampling methodology (ESM, or ecological momentary assessment or mobile device signaling) to measure temporal changes and fluctuations in psychotic symptoms in patients with acute psychosis at the start of antipsychotic treatment. Twenty-six in-patients with delusions were assessed within 2 weeks of starting antipsychoti…	United Kingdom	Journal article	Acute psychotic symptoms	Mental Health & Addictions	26	To explore the feasibility and validity of using experience sampling methodology (ESM, or ecological momentary assessment or mobile device signaling) to measure temporal changes and fluctuations in psychotic symptoms in patients with acute psychosis at the start of antipsychotic treatment.	EMA study [Experience sampling method (ESM)]	Drug	Personal digital assistant (PDA)	Assessments via mobile platform										Yes						1	Active	Clinical symptoms; Contextual			Yes					Yes									2	Positive and negative affect, psychotic symptoms, delusions; Environment (location and company)	Descriptive
Adherence to wearing prescription custom-made footwear in patients with diabetes at high risk for plantar foot ulceration.	Waaijman, Roelof; Keukenkamp, Renske; de Haart, Mirjam; Polomski, Wojtek P; Nollet, Frans; Bus, Sicco A	OBJECTIVE Prescription custom-made footwear can only be effective in preventing diabetic foot ulcers if worn by the patient. Particularly, the high prevalence of recurrent foot ulcers focuses the attention on adherence, for which objective data are nonexisting. We objectively assessed adherence in patients with high risk of ulcer recurrence and evaluated what determines adherence. RESEARCH DESIGN…	The Netherlands	Journal article	Diabetes	Metabolism and Endocrinology	107	To assess adherence in patients with high risk of ulcer recurrence and evaluate what determines adherence.	Adherence study	n/a	Shoe-worn, temperature-based monitor; Activity monitor (StepWatch)	Wearable	Wearable				Yes											1	Passive	Physiological, physical activity	Yes			Yes													2	Step count, adherence to prescription footwear	Descriptive
Use of mental health telemetry to enhance identification and predictive value of early changes during augmentation treatment of major depression.	Schaffer, Ayal; Kreindler, David; Reis, Catherine; Levitt, Anthony J	Standard clinical trial methodology in depression does not allow for careful examination of early changes in symptom intensity. The purpose of this study was to use daily "Mental Health Telemetry" (MHT) to prospectively record change in depressive and anxiety symptoms for depressed patients receiving augmentation treatment, and determine the extent and predictive capacity of early changes. We rep…	Canada	Journal article	Depression	Mental Health & Addictions	26	to use daily "Mental Health Telemetry" (MHT) to prospectively record change in depressive and anxiety symptoms for depressed patients receiving augmentation treatment, and determine the extent and predictive capacity of early changes.	Prospective open-label study	Drug	Smartphone	Mobile phone (other)											Yes					1	Active	Mood; Clinical symptoms			Yes			Yes											2	Depression and anxiety symptom severity	Predictive
Diabetes self-management smartphone application for adults with type 1 diabetes: randomized controlled trial.	Kirwan, Morwenna; Vandelanotte, Corneel; Fenning, Andrew; Duncan, Mitch J	BACKGROUND: Persistently poor glycemic control in adult type 1 diabetes patients is a common, complex, and serious problem initiating significant damage to the cardiovascular, renal, neural, and visual systems. Currently, there is a plethora of low-cost and free diabetes self-management smartphone applications available in online stores., OBJECTIVE: The aim of this study was to examine the effect…	Australia	Journal article	Type 1 diabetes	Metabolism and Endocrinology	72	To examine the effectiveness of a freely available smartphone application combined with text-message feedback from a certified diabetes educator to improve glycemic control and other diabetes-related outcomes in adult patients with type 1 diabetes in a two-group randomized controlled trial.	RCT	n/a	smartphone application (Glucose Buddy)	Smartphone/mobile app				Yes												1	Active	Physiological; Behavioural; Physical activity	Yes	Yes		Yes													3	Blood glucose levels, insulin dosages, other medications, diet (food item in grams), and physical activities (minutes)	Descriptive
Physical activity measured with implanted devices predicts patient outcome in chronic heart failure.	Conraads, Viviane M; Spruit, Martijn A; Braunschweig, Frieder; Cowie, Martin R; Tavazzi, Luigi; Borggrefe, Martin; Hill, Michael R S; Jacobs, Sandra; Gerritse, Bart; van Veldhuisen, Dirk J	BACKGROUND: Physical activity (PA) predicts cardiovascular mortality in the population at large. Less is known about its prognostic value in patients with chronic heart failure (HF)., METHODS AND RESULTS: Data from 836 patients with implantable cardioverter defibrillator without or with cardiac resynchronization therapy enrolled in the Sensitivity of the InSync Sentry OptiVol feature for the pred…	United Kingdom; Belgium; The Netherlands	Journal article	Chronic heart failure	Cardiovascular	836	To determine the prognostic value of physical activity in patients with chronic heart failure (HF)	Clinical trial	n/a	implantable cardioverter defibrillator; Accelerometer	Implantable	Wearable				Yes		Yes									2	Passive	Physical activity				Yes													1	Active minutes per day	Predictive
Testing an mHealth momentary assessment Routine Outcome Monitoring application: a focus on restoration of daily life positive mood states.	van Os, Jim; Delespaul, Philippe; Barge, Daniela; Bakker, Roberto P	BACKGROUND: Routine Outcome Monitoring (ROM) is used as a means to enrich the process of treatment with feedback on patient outcomes, facilitating patient involvement and shared decision making. While traditional ROM measures focus on retrospective accounts of symptoms, novel mHealth technology makes it possible to collect real life, in-the-moment ambulatory data that allow for an ecologically va…	The Netherlands	Journal article	Major depressive disorder	Mental Health & Addictions	34	To test to whether EMA assessments may be useful as an mROM tool, i.e. to what degree they are sensitive to change over time in ecologically valid outcomes in a group of patients treated for depression and followed for a period of 18 weeks.	EMA study; Observational analysis in a subgroup of subjects in the treatment arm of an RCT	Drug	digital wristwatch; Mobile phone	Wearable	Mobile phone (other)				Yes						Yes					2	Active	Mood; Clinical symptoms; Contextual			Yes			Yes		Yes									3	Negative affect, positive affect, stress reactivity, reward function, activity level, social interaction and treatment side effects. Current thoughts, current context (activity, persons present, and location)	Descriptive
TELEMOLD project: oximetry and exercise telemonitoring to improve long-term oxygen therapy.	Faria, Ines; Gaspar, Carina; Zamith, Manuela; Matias, Isabel; das Neves, Rui Cesar; Rodrigues, Fatima; Barbara, Cristina	BACKGROUND: Standard assessment of long-term oxygen therapy (LTOT) prescription involves hospital-based clinical tests. However, there is some evidence suggesting that oxygen demand during daily activities may not be correctly estimated by such tests, when compared with continuous ambulatory oximetry. The authors describe the results of a study aiming to evaluate the clinical relevance of a home …	Portugal	Journal article	Chronic respiratory failure	Respiratory/Pulmonary	35	To evaluate the clinical relevance of a home telemonitoring system in LTOT optimization.	n.s.	Drug	Digital oximeter sensor (Avant 4000) portable module; accelerometer (bioPlux Motion); Collected signals were sent via Bluetooth to a mobile phone that processed and sent them, via 3G or general packet radio service, to a server.	Parameter-specific biosensors	Wearable	Mobile phone (other)			Yes	Yes					Yes					3	Passive	Physiological; Physical activity	Yes			Yes													2	transcutaneous SpO2; heart rate; Exercise (metabolic equivalent (MET), the amount of oxygen consumed while sitting at rest)	Descriptive
Effects of depressive symptoms on antecedents of lapses during a smoking cessation attempt: An ecological momentary assessment study.	Brodbeck, Jeannette; Bachmann, Monica S; Brown, Anna; Znoj Anna; ORCID: http://orcid.org/0000-0002-5612-2627, Hans Joerg A I - ORCID: http://orcid.org/Brown	Abstract. Aims. To investigate pathways through which momentary negative affect and depressive symptoms affect risk of lapse during smoking cessation attempts. Design. Ecological momentary assessment was carried out during 2 weeks after an unassisted smoking cessation attempt. A 3-month follow-up measured smoking frequency. Setting Data were collected via mobile devices in German-speaking Switzer…	Switzerland	Journal article	Depression; Smoking cessation	Mental Health & Addictions	242	To investigate pathways through which momentary negative affect and depressive symptoms affect risk of lapse during smoking cessation attempts.	EMA study	n/a	Internet-enabled mobile phone	Mobile phone (other)											Yes					1	Active	Clinical symptoms; Mood; Behavioural		Yes	Yes			Yes											3	Momentary affect; Intensity of physical withdrawal symptoms; Intensity of the urge to smoke; momentary abstinence-related self-efficacy; occurrence of lapses since completing the last questionnaire	Descriptive
Early event detection using a home monitoring system for patients with cardiac pacemakers.	Tang, Jiaojiao; Chen, Silin	AIM: To analyze the clinical applications and observe the priority of Home Monitoring (HM) systems for early event detection including clinical cardiac warning events, abnormal device parameters and other events in patients with permanent cardiac pacemakers., METHODS: A total of 58 patients who received dual-chamber pacemakers, ICDs and CRT-P/Ds were enrolled and monitored using the HM system for…	China	Journal article	Post-pacemaker implantation patients	Cardiovascular	58	To analyze the clinical applications and observe the priority of Home Monitoring (HM) systems for early event detection including clinical cardiac warning events, abnormal device parameters and other events in patients with permanent cardiac pacemakers.	Single-center, retrospective, observational study	Device	Pacemaker with remote home monitoring function (HM CardioMessegers)	Other															Yes	1	Passive	Physiological;	Yes																1	Clinical cardiac events (e.g. Atrial fibrillation)	Descriptive
Predictive modeling of addiction lapses in a mobile health application.	Chih, Ming-Yuan; Patton, Timothy; McTavish, Fiona M; Isham, Andrew J; Judkins-Fisher, Chris L; Atwood, Amy K; Gustafson, David H	The chronically relapsing nature of alcoholism leads to substantial personal, family, and societal costs. Addiction-comprehensive health enhancement support system (A-CHESS) is a smartphone application that aims to reduce relapse. To offer targeted support to patients who are at risk of lapses within the coming week, a Bayesian network model to predict such events was constructed using responses …	United States	Journal article	Substance use disorder	Mental Health & Addictions	152	To develop a model to estimate the chances of a patient lapsing (drank or took drugs) within one week of the data collection	RCT	Program	Smartphone app	Smartphone/mobile app				Yes												1	Active	Behavioural; Clinical symptoms; Mood; Contextual		Yes	Yes			Yes		Yes									4	Substance use activities (patient lapse); Risk-related items (sleeping problems, depression, urge, risky situation, and relationship troubles); Protection-related items (confidence, AA meeting attendance, religious activities, other activities and time with family)	Predictive
A smartphone application to support recovery from alcoholism: a randomized clinical trial.	Gustafson, David H; McTavish, Fiona M; Chih, Ming-Yuan; Atwood, Amy K; Johnson, Roberta A; Boyle, Michael G; Levy, Michael S; Driscoll, Hilary; Chisholm, Steven M; Dillenburg, Lisa; Isham, Andrew; Shah, Dhavan	IMPORTANCE: Patients leaving residential treatment for alcohol use disorders are not typically offered evidence-based continuing care, although research suggests that continuing care is associated with better outcomes. A smartphone-based application could provide effective continuing care., OBJECTIVE: To determine whether patients leaving residential treatment for alcohol use disorders with a sma…	United States	Journal article	Alcoholism	Mental Health & Addictions	349	To determine whether patients leaving residential treatment for alcohol use disorders with a smartphone application to support recovery have fewer risky drinking days than control patients.	Unmasked RCT	Program	Smartphone app - Addiction-Comprehensive Health Enhancement Support System (A-CHESS)	Smartphone/mobile app				Yes												1	Passive and active	Geospatial, behavioural		Yes											Yes				2	Use of app services, location (risky locations)	Descriptive
The potential of m-health systems for diabetes management in post conflict regions a case study from Iraq.	Istepanian, Robert S H; Mousa, Alaa; Haddad, Nazar; Sungoor, Ala; Hammadan, Thamer; Soran, Handrean; Al-Anzi, Turki	The recent developments of m-health technologies particularly in the developing world are increasing sharply due to the importance and accelerated adoption of these technologies in the developing countries. However, there are few if any studies on the effectiveness of mobile health in post conflict regions especially in the Middle East region. In this paper we describe the design, implementation …	Iraq	Journal article	Type 2 diabetes	Metabolism and Endocrinology	12	To describe the design, implementation and clinical outcomes of a feasibility study on mobile diabetes management in Basra, Southern Iraq as an exemplar for the effectiveness of mobile health technologies for improved healthcare delivery in similar post conflict regions.	Feasibility study	n/a	Smartphone app (DIAR) / mobile diabetes self management system, consisting of: (i) mobile self-monitoring of blood glucose (SMBG) system (OneTouch Ultra 2), and (ii) the remote web interface and health management system. phone is linked wirelessly via a Bluetooth adaptor (Polymap Wireless)	Smartphone/mobile app	Parameter-specific biosensors	Online/web-based platform		Yes		Yes		Yes								3	Passive and active	Physiological	Yes																1	Blood glucose;	Descriptive
Remote health monitoring: predicting outcome success based on contextual features for cardiovascular disease.	Alshurafa, Nabil; Eastwood, Jo-Ann; Pourhomayoun, Mohammad; Liu, Jason J; Sarrafzadeh, Majid	Current studies have produced a plethora of remote health monitoring (RHM) systems designed to enhance the care of patients with chronic diseases. Many RHM systems are designed to improve patient risk factors for cardiovascular disease, including physiological parameters such as body mass index (BMI) and waist circumference, and lipid profiles such as low density lipoprotein (LDL) and high densit…	n.s.	Journal article	Cardiovascular disease	Cardiovascular	90	To analyze results from an RHM system deployed in a six month Women's Heart Health study of 90 patients, and apply advanced feature selection and machine learning algorithms to identify patients' key baseline contextual features and build effective prediction models that help determine RHM outcome success.	Clinical trial	Program	Smartphone app (Wanda-CVD) which uses embedded sensors, Bluetooth, and Wi-Fi/cellular network technology.	Smartphone/mobile app				Yes												1	Passive	Physiological; Physical activity	Yes			Yes													2	Blood pressure; Physical activity	Predictive
Using ecological whole body kinematics to evaluate effects of medication adjustment in Parkinson disease.	Rahimi, Fariborz; Bee, Carina; Duval, Christian; Boissy, Patrick; Edwards, Roderick; Jog, Mandar; Group, EMAP	BACKGROUND: Functional motor impairments including mobility are major reasons for clinical intervention and medication adjustment in symptomatic therapy for Parkinson's disease (PD). Outcome measures used to assess the impact of medication are mostly based on patients' memory or diaries which, considering the gaps between visits, are neither objective nor very reliable., OBJECTIVE: Investigating …	Canada	Journal article	Parkinson's disease	Neurology/CNS	11	To investigate the feasibility of using movement features extracted from ecological whole-body kinematics recordings to measure the quantitative and qualitative changes in multiple aspects of mobility after medication changes in PD.,	EMA study	Drug	Wearable full body wireless inertial sensing based motion capture system [Functional Assessment of Biomechanics (FAB) system]	Wearable					Yes											1	Passive	Mobility (physical activity; biomechanical)				Yes													1	Orientation and relative angular displacement of each limb (walking, fast walking, and walk turns);	Descriptive
Wireless esophageal pH capsule for patients with gastroesophageal reflux disease: a multicenter clinical study.	Yang, Xiao-Jun; Gan, Tian; Wang, Lei; Liao, Zhuan; Tao, Xiao-Hong; Shen, Wei; Zhao, Xiao-Yan	AIM: To investigate the feasibility and safety of pH capsule to monitor pH in patients with gastroesophageal reflux disease (GERD)., METHODS: Ninety-one patients with symptoms suggestive of GERD were enrolled in this study, 46 of whom were randomized to the pH capsule group; the remaining 45 patients used the conventional catheter and pH capsule simultaneously. The pH data and traces were recorde…	China	Journal article	Gastroesophageal reflux disease	Gastroenterology	91	To investigate the feasibility and safety of pH capsule to monitor pH in patients with gastroesophageal reflux disease (GERD	multicenter clinical study	n/a	Wireless esophageal pH capsule (JSPH-1 pH capsule)	Ingestible												Yes				1	Passive	Physiological	Yes																1	Esophageal pH	Diagnostic
Continuous in-the-field measurement of heart rate: Correlates of drug use, craving, stress, and mood in polydrug users.	Kennedy, Ashley P; Epstein, David H; Jobes, Michelle L; Agage, Daniel; Tyburski, Matthew; Phillips, Karran A; Ali, Amin Ahsan; Bari, Rummana; Hossain, Syed Monowar; Hovsepian, Karen; Rahman, Md Mahbubur; Ertin, Emre; Kumar, Santosh; Preston, Kenzie L	BACKGROUND: Ambulatory physiological monitoring could clarify antecedents and consequences of drug use and could contribute to a sensor-triggered mobile intervention that automatically detects behaviorally risky situations. Our goal was to show that such monitoring is feasible and can produce meaningful data., METHODS: We assessed heart rate (HR) with AutoSense, a suite of biosensors that wireles…	United States	Journal article	Polydrug use	Mental Health & Addictions	40	To show that ambulatory physiological monitoring is feasible and can produce meaningful data (e.g. clarify antecedents and consequences of drug use)	Observational Study	n/a	AutoSense - flexible chestband (respiration data via inductive plethysmography) with a twolead electrocardiograph (ECG), a 3-axis accelerometer, and a sensor for galvanic skin response (GSR); Smartphone	Wearable	Wearable	Parameter-specific biosensors	Mobile phone (other)		Yes	Yes					Yes					3	Passive and active	Physiological; Behavioural; Clinical symptoms; Physical activity	Yes	Yes	Yes	Yes													4	Heart rate; Respiration; Skin conductance; Ambient temperature; Drug use; Mood; Drug cravings; Stress;	Descriptive
Mobile biofeedback of heart rate variability in patients with diabetic polyneuropathy: a preliminary study.	Druschky, Katrin; Druschky, Achim	Biofeedback of heart rate variability (HRV) was applied to patients with diabetic polyneuropathy using a new mobile device allowing regularly scheduled self-measurements without the need of visits to a special autonomic laboratory. Prolonged generation of data over an eight-week period facilitated more precise investigation of cardiac autonomic function and assessment of positive and negative tre…	Germany	Journal article	Diabetic polyneuropathy	Metabolism and Endocrinology	17	To apply a new mobile biofeedback device that allowed generation of large quantities of outpatient HRV data over a prolonged time period, to reveal trends of worsening or improvement during continuous self-monitoring	n.s.	n/a	Battery-driven mobile biofeedback device (Qiu)	Parameter-specific biosensors						Yes										1	Passive	Physiological	Yes																1	Heart rate variability (HRV) in synchrony with respiration respiratory sinus arrhythmia (RSA)	Diagnostic
A randomized controlled trial of custom foot orthoses for the treatment of plantar heel pain.	Wrobel, James S; Fleischer, Adam E; Crews, Ryan T; Jarrett, Beth; Najafi, Bijan	BACKGROUND: Up to 10% of people will experience heel pain. The purpose of this prospective, double-blind, randomized clinical trial was to compare custom foot orthoses (CFO), prefabricated foot orthoses (PFO), and sham insole treatment for plantar fasciitis., METHODS: Seventy-seven patients with plantar fasciitis for less than 1 year were included. Outcome measures included first step and end of …	United States	Journal article	Plantar fasciitis	Pain	77	To compare custom foot orthoses (CFO), prefabricated foot orthoses (PFO), and sham insole treatment for plantar fasciitis	Prospective, double-blind RCT	Device	Body-worn sensor	Wearable					Yes											1	Passive and active	Physiological, physical activity	Yes			Yes													2	First step and end of day pain, Revised Foot Function Index short form (FFI-R), 36-Item Short Form Health Survey (SF-36), activity monitoring, balance, and gait analysis.	Descriptive
2 month evening and night closed-loop glucose control in patients with type 1 diabetes under free-living conditions: a randomised crossover trial.	Kropff, Jort; Del Favero, Simone; Place, Jerome; Toffanin, Chiara; Visentin, Roberto; Monaro, Marco; Messori, Mirko; Di Palma, Federico; Lanzola, Giordano; Farret, Anne; Boscari, Federico; Galasso, Silvia; Magni, Paolo; Avogaro, Angelo; Keith-Hynes, Patrick; Kovatchev, Boris P; Bruttomesso, Daniela; Cobelli, Claudio; DeVries, J Hans; Renard, Eric; Magni, Lalo; consortium, AP@home	BACKGROUND: An artificial pancreas (AP) that can be worn at home from dinner to waking up in the morning might be safe and efficient for first routine use in patients with type 1 diabetes. We assessed the effect on glucose control with use of an AP during the evening and night plus patient-managed sensor-augmented pump therapy (SAP) during the day, versus 24 h use of patient-managed SAP only, in …	France; Italy; the Netherlands;	Journal article	Type 1 diabetes	Metabolism and Endocrinology	32	Assess the effect on glucose control with use of an AP during the evening and night plus patient-managed sensor-augmented pump therapy (SAP) during the day, versus 24 h use of patient-managed SAP only, in free-living conditions.	Crossover study	Device	Continuous glucose monitor (CGM)	Implantable							Yes									1	Passive	Physiological (glucose)	Yes																1	The primary endpoint was the percentage of time spent in the target glucose concentration range (3.9-10.0 mmol/L) from 2000 to 0800 h.	Descriptive
Continuous glucose monitoring in people with diabetes: the randomized controlled Glucose Level Awareness in Diabetes Study ( GLADIS).	New, J P; Ajjan, R; Pfeiffer, A F H; Freckmann, G	Aims To investigate the best glucose monitoring strategy for maintaining euglycaemia by comparing self-monitoring of blood glucose with continuous glucose monitoring, with or without an alarm function. Methods A 100-day, randomized controlled study was conducted at four European centres, enrolling 160 patients with Type 1 or Type 2 diabetes, on multiple daily insulin injections or continuous subc…	United Kingdom, Germany	Journal article	Type 1 or 2 Diabetes	Metabolism and Endocrinology	160	To investigate the best glucose monitoring strategy for maintaining euglycaemia by comparing self-monitoring of blood glucose with continuous glucose monitoring, with or without an alarm function	RCT	n/a	Continuous glucose monitoring (CGM) device	Implantable							Yes									1	Passive	Physiological	Yes																1	Blood glucose	Descriptive
Measuring Patient Adherence to Malaria Treatment: A Comparison of Results from Self-Report and a Customised Electronic Monitoring Device.	Bruxvoort, Katia; Festo, Charles; Cairns, Matthew; Kalolella, Admirabilis; Mayaya, Frank; Kachur, S Patrick; Schellenberg, David; Goodman, Catherine	BACKGROUND: Self-report is the most common and feasible method for assessing patient adherence to medication, but can be prone to recall bias and social desirability bias. Most studies assessing adherence to artemisinin-based combination therapies (ACTs) have relied on self-report. In this study, we use a novel customised electronic monitoring device--termed smart blister packs--to examine the va…	Tanzania	Journal article	Malaria	Infectious Diseases/Vaccines	1204	To use a novel customised electronic monitoring device--termed smart blister packs--to examine the validity of self-reported adherence to artemether-lumefantrine (AL) in southern Tanzania.	Adherence study	Drug	electronic monitoring device (smart blister packs)	Electronic medication monitors													Yes			1	Passive	Behavioural		Yes															1	Adherence	Descriptive
Multicenter outpatient dinner/overnight reduction of hypoglycemia and increased time of glucose in target with a wearable artificial pancreas using modular model predictive control in adults with type 1 diabetes.	Del Favero, S; Place, J; Kropff, J; Messori, M; Keith-Hynes, P; Visentin, R; Monaro, M; Galasso, S; Boscari, F; Toffanin, C; Di Palma, F; Lanzola, G; Scarpellini, S; Farret, A; Kovatchev, B; Avogaro, A; Bruttomesso, D; Magni, L; DeVries, J H; Cobelli, C; Renard, E; Consortium, AP@home	AIMS: To test in an outpatient setting the safety and efficacy of continuous subcutaneous insulin infusion (CSII) driven by a modular model predictive control (MMPC) algorithm informed by continuous glucose monitoring (CGM) measurement., METHODS: 13 patients affected by type 1 diabetes participated to a non-randomized outpatient 42-h experiment that included two evening meals and overnight period…	Italy, France, The Netherlands	Journal article	Type 1 diabetes	Metabolism and Endocrinology	13	To test in an outpatient setting the safety and efficacy of continuous subcutaneous insulin infusion (CSII) driven by a modular model predictive control (MMPC) algorithm informed by continuous glucose monitoring (CGM) measurement.,	Non-randomized outpatient 42-h experiment	n/a	Wearable smartphone-based AP platform with wireless connections with a continuous glucose monitor and insulin pump	Wearable	Implantable				Yes		Yes									2	Passive and active	Physiological; Contextual	Yes							Yes									2	Glucose levels; Entries of meal carbohydrate content, pre-meal capillary glucose level or hypoglycaemia treatment; Insulin treatment	Descriptive
Wireless Smartphone ECG Enables Large-Scale Screening in Diverse Populations.	Haberman, Zachary C; Jahn, Ryan T; Bose, Rupan; Tun, Han; Shinbane, Jerold S; Doshi, Rahul N; Chang, Philip M; Saxon, Leslie A	BACKGROUND: The ubiquitous presence of internet-connected phones and tablets presents a new opportunity for cost-effective and efficient electrocardiogram (ECG) screening and on-demand diagnosis. Wireless, single-lead real-time ECG monitoring supported by iOS and android devices can be obtained quickly and on-demand. ECGs can be immediately downloaded and reviewed using any internet browser., OBJ…	United States	Journal article	Cardiac arrhythmias	Cardiovascular	381	To compare the standard 12-lead ECG to the smartphone ECG in healthy young adults, elite athletes, and cardiology clinic patients.	Non-randomized clinical study	n/a	Wireless, single-lead smartphone ECG monitoring (AliveCor device)	Implantable							Yes									1	Passive	Physiological	Yes																1	electrocardiogram (ECG), for detection of rate, conduction intervals, and common arrhythmias such as AF.	Diagnostic
An ingestible sensor for measuring medication adherence.	Hafezi, Hooman; Robertson, Timothy L; Moon, Greg D; Au-Yeung, Kit-Yee; Zdeblick, Mark J; Savage, George M	In this paper, we describe the design and performance of the first integrated-circuit microsensor developed for daily ingestion by patients. The ingestible sensor is a device that allows patients, families, and physicians to measure medication ingestion and adherence patterns in real time, relate pharmaceutical compliance to important physiologic metrics, and take appropriate action in response t…	n.s.	Journal article	Hypertension, heart failure, diabetes mellitus, tuberculosis, bipolar affective disorder, or schizophrenia	Other	412	Test performance of the first integrated-circuit microsensor developed for daily ingestion by patients.	Clinical trial; in-vitro and in-vivo performance.	n/a	Ingestible sensor (integrated-circuit microsensor)	Ingestible												Yes				1	Passive	Physiological	Yes																1	Ingestion; Adherence	Descriptive
Feasibility and Efficacy of Patient-Initiated Mobile Teledermoscopy for Short-term Monitoring of Clinically Atypical Nevi.	Wu, Xinyuan; Oliveria, Susan A; Yagerman, Sarah; Chen, Lucy; DeFazio, Jennifer; Braun, Ralph; Marghoob, Ashfaq A	IMPORTANCE: Patient-driven mobile teledermoscopy may be applicable for monitoring of skin lesions., OBJECTIVE: To assess the feasibility, efficacy, and patient receptivity of teledermoscopy for short-term monitoring of clinically atypical nevi., DESIGN, SETTING, AND PARTICIPANTS: This was a prospective cohort study performed at an institutional referral center in New York. Consecutive patients 18…	United States	Journal article	Clinically atypical nevi	Dermatology	29	To assess the feasibility, efficacy, and patient receptivity of teledermoscopy for short-term monitoring of clinically atypical nevi.,	Prospective cohort pilot study	n/a	iPhone; mobile dermatoscope (DermScope)	Assessments via mobile platform										Yes						1	Active	Physiological	Yes																1	Image quality and presence of significant clinical skin lesion	Diagnostic
Micro-processor controlled knee-ankle-foot orthosis (C-Brace) vs. Stance-control knee-ankle-foot orthosis (SCO) and conventional knee-ankle-foot orthosis (KAFO): functional outcomes in individuals with lower extremity impairments due to neurologic or neur	Jayaraman, A; Deems-Dluhy, S; Lonini, L; Hoppe-Ludwig, S	Background: A KAFO that provides mechanical support while allowing greater control in swing and stance phases of gait may increase the user's ability to walk with decreased metabolic cost and allow improved functional mobility and participation in functional activities. The Micro-processor control (CBrace) applied to the KAFO could allow for more control during the swing and stance allowing for i…	n.s.	Conference abstract	Lower extremity impairments	Musculoskeletal	12	To evaluate the potential of the C-Brace to improve the functional mobility and quality of life in individuals with lower extremity impairments as compared to the SCO and conventional KAFO.	Randomized trial	Device	Micro-processor controlled Knee-Ankle-Foot Orthosis (C-Brace); Advanced wearable sensors, GPS tracking	Parameter-specific biosensors	Wearable	Wearable			Yes	Yes										2	Passive	Physical activity; Gait				Yes								Yes					2	ADLs performed at home (stair climbing, walking, etc.,), metabolic cost during ADLs, device use at home and in the community, mobility, functional activities, and quality of life	Descriptive
Capturing illicit drug use where and when it happens: An ecological momentary assessment of the social, physical and activity environment of using versus craving illicit drugs.	Linas, Beth S; Latkin, Carl; Westergaard, Ryan P; Chang, Larry W; Bollinger, Robert C; Genz, Andrew; Kirk, Gregory D	Aims: To understand the environmental and contextual influences of illicit cocaine and heroin use and craving using mobile health (mHealth) methods. Design: Interactive mHealth methods of ecological momentary assessment (EMA) were utilized in the Exposure Assessment in Current Time (EXACT) study to assess drug use and craving among urban drug users in real time. Participants were provided with mo…	United States	Journal article	Illicit drug use	Mental Health & Addictions	109	To understand the environmental and contextual influences of illicit cocaine and heroin use and craving using mobile health (mHealth) methods.	EMA study	n/a	Mobile app	Smartphone/mobile app				Yes												1	Active	Behavioural; Contextual; Clinical symptoms		Yes	Yes					Yes									3	Drug-using and drug-craving events; Current mood; Social, pyschosocial, physical and activity environments.	Descriptive
Evaluation of an Integrated Telemonitoring Surveillance System in Patients with Coronary Heart Disease.	Ammenwerth, E; Woess, S; Baumgartner, C; Fetz, B; van der Heidt, A; Kastner, P; Modre-Osprian, R; Welte, S; Poelzl, G	OBJECTIVES: Cardiovascular diseases are the most frequent cause of death in industrialized countries. Non-adherence with prescribed medication and recommended lifestyle changes significantly increases the risk of major cardiovascular events. The telemonitoring programme MyCor (Myokardinfarkt und Koronarstent Programm in Tirol) is a multi-modal intervention programme to improve lifestyle and medic…	Austria	Journal article	Coronary heart disease	Cardiovascular	25	To evaluate the MyCor telemonitoring programme regarding technical feasibility, user acceptance, patient adherence, change in health status, and change in quality of life.,	Evaluation study	Program	MyCor telemonitoring system (smartphone, blood pressure meter, a pedometer); Glucometer (type OneTouch Ultra II, LifeScan) and Weighing scale (type UC-324 NFC, A&D).	Mobile phone (other)	Parameter-specific biosensors	Parameter-specific biosensors	Parameter-specific biosensors			Yes					Yes					2	Passive and active	Physiological, Behavioural, QoL, Physical activity	Yes	Yes		Yes												Yes	4	Blood pressure; Weight; Steps; Adherence; Well-being; Quality of Life;	Descriptive
Telemonitoring and Mobile Phone-Based Health Coaching Among Finnish Diabetic and Heart Disease Patients: Randomized Controlled Trial.	Karhula, Tuula; Vuorinen, Anna-Leena; Raapysjarvi, Katja; Pakanen, Mira; Itkonen, Pentti; Tepponen, Merja; Junno, Ulla-Maija; Jokinen, Tapio; van Gils, Mark; Lahteenmaki, Jaakko; Kohtamaki, Kari; Saranummi, Niilo	BACKGROUND: There is a strong will and need to find alternative models of health care delivery driven by the ever-increasing burden of chronic diseases., OBJECTIVE: The purpose of this 1-year trial was to study whether a structured mobile phone-based health coaching program, which was supported by a remote monitoring system, could be used to improve the health-related quality of life (HRQL) and/o…	Finland	Journal article	Type 2 diabetes; Heart disease	Metabolism and Endocrinology	517	to study whether a structured mobile phone-based health coaching program, which was supported by a remote monitoring system, could be used to improve the health-related quality of life (HRQL) and/or the clinical measures of type 2 diabetes and heart disease patients.,	RCT	Program	remote monitoring toolbox, consisting of; mobile phone with specific software; a mobile personal health record (PHR) app; a set of measurement devices connected to the patient’s PHR account; blood pressure meter, connectable to the mobile phone via Bluetooth	Software	Smartphone/mobile app	Parameter-specific biosensors	Parameter-specific biosensors	Yes		Yes								Yes		3	Passive and active	Physiological; Physical activity	Yes			Yes													2	Blood pressure; Blood glucose; Weight; Steps;	Descriptive
A Smartphone-Based Tool for Assessing Parkinsonian Hand Tremor.	Kostikis, N; Hristu-Varsakelis, D; Arnaoutoglou, M; Kotsavasiloglou, C	The aim of this study is to propose a practical smartphone-based tool to accurately assess upper limb tremor in Parkinson's disease (PD) patients. The tool uses signals from the phone's accelerometer and gyroscope (as the phone is held or mounted on a subject's hand) to compute a set of metrics which can be used to quantify a patient's tremor symptoms. In a small-scale clinical study with 25 PD p…	Greece	Journal article	Parkinson's disease	Neurology/CNS	45	To propose a practical smartphone-based tool to accurately assess upper limb tremor in Parkinson's disease (PD) patients.	Clinical study	n/a	Smartphone app	Smartphone/mobile app				Yes												1	Passive	Clinical symptoms			Yes														1	Tremor symptoms	Prescriptive
Evaluating more naturalistic outcome measures: A 1-year smartphone study in multiple sclerosis.	Bove, Riley; White, Charles C; Giovannoni, Gavin; Glanz, Bonnie; Golubchikov, Victor; Hujol, Johnny; Jennings, Charles; Langdon, Dawn; Lee, Michelle; Legedza, Anna; Paskavitz, James; Prasad, Sashank; Richert, John; Robbins, Allison; Roberts, Susan; Weiner, Howard; Ramachandran, Ravi; Botfield, Martyn; De Jager, Philip L	OBJECTIVE: In this cohort of individuals with and without multiple sclerosis (MS), we illustrate some of the novel approaches that smartphones provide to monitor patients with chronic neurologic disorders in their natural setting., METHODS: Thirty-eight participant pairs (MS and cohabitant) aged 18-55 years participated in the study. Each participant received an Android HTC Sensation 4G smartphon…	United States	Journal article	Multiple sclerosis	Neurology/CNS	38	To illustrate some of the novel approaches that smartphones provide to monitor patients with chronic neurologic disorders in their natural setting.	Feasibility study of human observational trial	n/a	Smartphone app	Smartphone/mobile app				Yes												1	Passive and active	Cognitive/functional; Clinical symptoms; QoL; Mood			Yes			Yes					Yes			Yes		Yes	5	Performance (color vision, attention, dexterity, and cognition; speed of completion); Patient reported outcomes (PROs; fatigue, mood, and QOL)	Descriptive
Pilot feasibility of an mHealth system for conducting ecological momentary assessment of mood-related symptoms following traumatic brain injury.	Juengst, Shannon B; Graham, Kristin M; Pulantara, I Wayan; McCue, Michael; Whyte, Ellen M; Dicianno, Brad E; Parmanto, Bambang; Arenth, Patricia M; Skidmore, Elizabeth R D; Wagner, Amy K	OBJECTIVE: This study assessed pilot feasibility and validity of a mobile health (mHealth) system for tracking mood-related symptoms after traumatic brain injury (TBI)., DESIGN: A prospective, repeated measures design was used to assess compliance with daily ecological momentary assessments (EMA) conducted via a smartphone application over an 8-week period., METHODS: An mHealth system was develop…	United States	Journal article	Traumatic brain injury	Neurology/CNS	20	To assess pilot feasibility and validity of a mobile health (mHealth) system for tracking mood-related symptoms after traumatic brain injury (TBI).,	Prospective, repeated measures EMA study	n/a	smartphone app (iPerform)	Smartphone/mobile app				Yes												1	Active	Mood; Clinical symptoms; Behavioural		Yes	Yes			Yes											3	Anxiety; Fatigue; Positive and Negative Affect; Depression; Compliance	Descriptive
Smartphone-based visual acuity measurement for screening and clinical assessment.	Brady, Christopher J; Eghrari, Allen O; Labrique, Alain B	Importance: Visual acuity is the most frequently performed measure of visual function in clinical practice and most people worldwide living with visual impairment are living in low- and middle-income countries. Objective: To design and validate a smartphone-based visual acuity test that is not dependent on familiarity with symbols or letters commonly used in the English language. Design, Setting,…	Kenya	Journal article	Visual impairment	Eye Health	300	To design and validate a smartphone-based visual acuity test that is not dependent on familiarity with symbols or letters commonly used in the English language.	Technology validation study	n/a	Smartphone app (Peek Acuity)	Smartphone/mobile app				Yes												1	Active	Physiological	Yes																1	Distance visual acuity	Descriptive
Next-generation psychiatric assessment: Using smartphone sensors to monitor behavior and mental health.	Ben-Zeev, Dror; Scherer, Emily A; Wang, Rui; Xie, Haiyi; Campbell, Andrew T	OBJECTIVE: Optimal mental health care is dependent upon sensitive and early detection of mental health problems. We have introduced a state-of-the-art method for the current study for remote behavioral monitoring that transports assessment out of the clinic and into the environments in which individuals negotiate their daily lives. The objective of this study was to examine whether the informatio…	United States	Journal article	Depression; Stress	Mental Health & Addictions	47	To examine whether the information captured with multimodal smartphone sensors can serve as behavioral markers for one's mental health.	proof-of-concept study; Prospective cohort	n/a	Smartphone, with several embedded sensors including microphone, Global Positioning System (GPS), Wireless Fidelity (WiFi) receiver, multi-axial accelerometers, and light sensor.	Mobile phone (other)	Parameter-specific biosensors					Yes					Yes					2	Passive and active	Geospatial; Physical activity; Sleep; Clinical symptoms			Yes	Yes						Yes			Yes				4	Geospatial activity; Kinesthetic activity; sleep duration; time spent proximal to human speech; Stress;	Predictive
Randomized controlled trial of a mobile phone intervention for improving adherence to naltrexone for alcohol use disorders.	Stoner, Susan A; Arenella, Pamela B; Hendershot, Christian S	BACKGROUND: Naltrexone is a front-line treatment for alcohol use disorders, but its efficacy is limited by poor medication adherence. This randomized controlled trial evaluated whether a mobile health intervention could improve naltrexone adherence., METHODS: Treatment-seeking participants with an alcohol use disorder (N = 76) were randomized to intervention and control conditions. All participan…	United States	Journal article	Alcohol use disorder	Mental Health & Addictions	76	To evaluate whether a mobile health intervention could improve naltrexone adherence.,	RCT	Drug	Smartphone; (Study integrates text message reminders and mobile web-based adherence assessment); medication event monitoring system (MEMS)	Assessments via mobile platform	Electronic medication monitors									Yes			Yes			2	Passive and active	Behavioural; Clinical symptoms		Yes	Yes														2	Alcohol use; Side effects; Cravings; Compliance, dosing	Descriptive
Prediction of the response to proton pump inhibitor treatment using wireless ambulatory pH monitoring in patients with globus sense.	Sung, Hea Jung; Chung, Woo Chul; Roh, Ji Woong; Choi, Sooa; Kang, Yoon Goo; Hong, So Lim; Cho, Kang Won	BACKGROUND/AIMS: Globus is a persistent or intermittent non-painful sensation of a lump or foreign body in the throat and a commonly encountered clinical condition. We aim to evaluate the prevalence of gastroesophageal reflux disease (GERD) and to determine the parameters for predicting the response to treatment with proton pump inhibitor (PPI) using wireless pH monitoring in patients with globus…	South Korea	Journal article	Globus sensation	Other	27	to evaluate the prevalence of gastroesophageal reflux disease (GERD) and to determine the parameters for predicting the response to treatment with proton pump inhibitor (PPI) using wireless pH monitoring in patients with globus sense.,	Retrospective study	Drug	wireless pH capsule system (BRAVO pH System)	Ingestible												Yes				1	Passive	Physiological	Yes																1	esophageal pH	Predictive
Spinal cord stimulation ameliorates neuropathic pain-related sleep disorders: a case series.	Obuchi, Maiko; Sumitani, Masahiko; Shin, Masahiro; Ishii, Kazuhiko; Kogure, Takamichi; Miyauchi, Satoru; Yamada, Yoshitsugu	OBJECTIVE: Although sleep disorder is one of the most serious comorbidities of refractory chronic pain, it is usually assessed only from the patients' subjective point of view. Therefore, we aimed to objectively evaluate the sleep efficiency of patients with chronic pain., METHODS: Using an actigraph, a highly sensitive accelerometer, we assessed the sleep efficiency of six patients with chronic …	Japan	Journal article	Pain-related sleep disorders	Pain	6	to objectively evaluate the sleep efficiency of patients with chronic pain.,	Case series	n/a	wristwatch-type accelerometer (actigraph)	Wearable					Yes											1	Passive	Sleep										Yes							1	sleep quality (sleep efficiency)	Descriptive
Proof of concept study of the arthritis health journal: an online tool to promote self-monitoring in people with rheumatoid arthritis (RA)	Lacaille, D; Carruthers, E; Van As, B; Goldsmith, C; Horlock, H; Li, L; Townsend, A; Mitchell, B; Adam, P	Objectives: Patient passports have been used in chronic diseases to promote active involvement of patients in their care. In RA, patient monitoring of their disease activity could facilitate treat to target by providing early warnings when RA is not controlled. We performed a proof of concept study of the Arthritis Health Journal (AHJ), a patient-centered online tool that helps RA patients track …	n.s.	Conference abstract	Rheumatoid arthritis	Rheumatology	94	To perform a proof of concept study of the Arthritis Health Journal (AHJ), a patient-centered online tool that helps RA patients track symptoms, monitor disease activity and develop action plans.	Proof of concept study	n/a	patient-centered online tool [Arthritis Health Journal (AHJ)]	Online/web-based platform								Yes								1	Active	Clinical symptoms; Physical activity; Mood; Behavioural		Yes	Yes	Yes		Yes											4	Symptom and exercise log; disease activity; mood; medical information; goals and action plans; health reports	Descriptive
Effects of Baroreflex Activation Therapy on Ambulatory Blood Pressure in Patients With Resistant Hypertension.	Wallbach, Manuel; Lehnig, Luca-Yves; Schroer, Charlotte; L√ºders, Stephan; B√∂hning, Enrico; M√ºller, Gerhard A; Wachter, Rolf; Koziolek, Michael J	Baroreflex activation therapy (BAT) has been demonstrated to decrease office blood pressure (BP) in the randomized, double-blind Rheos trial. There are limited data on 24-hour BP changes measured by ambulatory BP measurements (ABPMs) using the first generation rheos BAT system suggesting a significant reduction but there are no information about the effect of the currently used, unilateral BAT ne…	Germany	Journal article	Hypertension	Cardiovascular	51	To determine the effects of baroreflex activation therapy on ambulatory blood pressure in patients with resistant hypertension	Prospective cohort study	Device	Ambulatory Blood Pressure Monitor (ABPM; calibrated SpaceLabs 90207 device);	Parameter-specific biosensors						Yes										1	Passive	Physiological	Yes																1	Blood pressure	Descriptive
Testing the Feasibility of Remote Patient Monitoring in Prenatal Care Using a Mobile App and Connected Devices: A Prospective Observational Trial.	Marko, Kathryn I; Krapf, Jill M; Meltzer, Andrew C; Oh, Julia; Ganju, Nihar; Martinez, Anjali G; Sheth, Sheetal G; Gaba, Nancy D	BACKGROUND: Excessive weight gain and elevated blood pressure are significant risk factors for adverse pregnancy outcomes such as gestational diabetes, premature birth, and preeclampsia. More effective strategies to facilitate adherence to gestational weight gain goals and monitor blood pressure may have a positive health benefit for pregnant women and their babies. The impact of utilizing a remo…	United States	Journal article	Pregnancy	Women's Health	8	to determine the feasibility of monitoring patients remotely in prenatal care using a mobile phone app and connected digital devices.,	Prospective observational trial	n/a	Digital health platform (Babyscripts), consisting of a mobile phone app connected to wireless weight scale (Smart Body Analyzer, Withings) and a sphygmomanometer (Wireless Blood Pressure Monitor, Withings).	Smartphone/mobile app	Parameter-specific biosensors	Parameter-specific biosensors		Yes		Yes										2	Passive	Physiological; Behavioural	Yes	Yes															2	Weight; Blood pressure; App engagement	Descriptive
Prospective Mediation Models of Sleep, Pain, and Daily Function in Children With Arthritis Using Ecological Momentary Assessment.	Bromberg, Maggie H; Connelly, Mark; Anthony, Kelly K; Gil, Karen M; Schanberg, Laura E	OBJECTIVES: Sleep is an emerging area of concern in children with juvenile idiopathic arthritis (JIA). Research shows the presence of poor sleep quality and related adverse outcomes in pediatric pain populations, including JIA, but few studies have examined the prospective patterns of association between sleep and associated outcomes. This prospective study evaluated the direction and magnitude o…	United States	Journal article	Childhood arthritis	Rheumatology	59	To evaluate the direction and magnitude of associations between subjective sleep characteristics (sleep quality, difficulty initiating sleep, and sleep duration), pain intensity, and functional limitations in children with JIA.	Prospective EMA study	n/a	E-diary on Smartphone app (T-Mobile® Dash smartphone)	Assessments via mobile platform										Yes						1	Active	Sleep; Pain; Functional										Yes				Yes	Yes		3	Sleep quality, duration, difficulty initiating sleep, location, and number of night wakings; Current pain intensity; Functional limitations across physical, social, and school domains.	Descriptive
Sleep, Glucose Variability, CVD Risk & CV Stress in Young Adults with T1DM.	Farabi, Sarah	Poor glucose control is believed to contribute importantly to cardiovascular disease (CVD) ‚Äì a leading complication and cause of death in people with Type I Diabetes Mellitus (T1DM). Good sleep also has been shown to play an important role in maintaining cardiovascular and metabolic health, and sleep quality is reduced in people with T1DM. To test the hypotheses that glucose variations are caus…	United States	Dissertation	Type 1 diabetes	Metabolism and Endocrinology	30	1) to quantify sleep disturbances and to determine their relationship to glucose variability and 2) to define the relationship between sleep disruption and markers of CVD risk in young adults with T1DM.	Observational study	n/a	continuous glucose monitoring sensor (Guardian® REAL-Time System; actigraphy monitor (Actiwatch2)	Implantable	Wearable				Yes		Yes									2	Passive	Physiological; Sleep	Yes									Yes							2	Blood glucose; Sleep quality	Descriptive
Pulmonary Artery Pressure-Guided Heart Failure Management Reduces 30-Day Readmissions.	Adamson, Philip B; Abraham, William T; Stevenson, Lynne Warner; Desai, Akshay S; Lindenfeld, JoAnn; Bourge, Robert C; Bauman, Jordan	BACKGROUND: This study examines the impact of pulmonary artery pressure-guided heart failure (HF) care on 30-day readmissions in Medicare-eligible patients., METHODS AND RESULTS: The CardioMicroelectromechanical system (CardioMEMS) Heart Sensor Allows Monitoring of Pressures to Improve Outcomes in New York Heart Association Class III Heart Failure Patients (CHAMPION) Trial included 550 patients i…	United States	Journal article	Heart failure	Cardiovascular	245	To examine the impact of pulmonary artery pressure-guided heart failure (HF) care on 30-day readmissions in Medicare-eligible patients.	RCT	n/a	Wireless implantable hemodynamic monitoring system (CardioMEMS HF System)	Implantable							Yes									1	Passive	Physiological	Yes																1	Pulmonary artery pressure	Descriptive
Options for remote patient monitoring in the LVAD population	Bhavnani, S P; Srivastava, A; Meyer, D; Kuo, R; Nowaczyk, J; Wolman, L; Baradarian, S; Heywood, T	Purpose: Multiple technologies are emerging that may have roles in remote patient monitoring in the LVAD population. These include smartphone applications and wearables, nanosensors, labon- a-chip platforms, and miniaturized systems. We investigated the feasibility and safety of a novel ingestible nanosensor Proteus Medical to monitor medication compliance among patients with left ventricular ass…	n.s.	Conference abstract	LVAD	Cardiovascular	4	To investigate the feasibility and safety of a novel ingestible nanosensor Proteus Medical to monitor medication compliance among patients with left ventricular assist devices (LVAD).	n.s.	n/a	Ingestible nanosensor (Proteus)	Ingestible												Yes				1	Passive	Behavioural		Yes															1	Medication compliance;	Descriptive
Self-monitoring for atrial fibrillation recurrence in the discharge period post-cardiac surgery using an iPhone electrocardiogram.	Lowres, Nicole; Mulcahy, Georgina; Gallagher, Robyn; Ben Freedman, Saul; Marshman, David; Kirkness, Ann; Orchard, Jessica; Neubeck, Lis	OBJECTIVES: Postoperative atrial fibrillation (POAF) occurs in 25-40% of patients following cardiac surgery, and is associated with a significant increased risk of stroke and mortality. Routine surveillance is not performed post-discharge; however, recurrence of POAF can occur in up to 30% of patients discharged in sinus rhythm. This study aimed to determine the feasibility of patients self-monit…	Australia	Journal article	Atrial fibrillation	Cardiovascular	42	to determine the feasibility of patients self-monitoring with an iPhone handheld electrocardiogram (iECG) to identify recurrence of POAF in the post-discharge period following cardiac surgery.,	Cross-sectional feasibility study	Procedure	iPhone handheld electrocardiogram (iECG) (AliveCor Heart monitor)	Parameter-specific biosensors						Yes										1	Passive and active	Physiological	Yes																1	Postoperative atrial fibrillation (heart rhythm)	Diagnostic
Development and Validation of an Inflammatory Bowel Diseases Monitoring Index for Use With Mobile Health Technologies.	Van Deen, Welmoed K; van der Meulen-de Jong, Andrea E; Parekh, Nimisha K; Kane, Ellen; Zand, Aria; DiNicola, Courtney A; Hall, Laurin; Inserra, Elizabeth K; Choi, Jennifer M; Ha, Christina Y; Esrailian, Eric; van Oijen, Martijn G H; Hommes, Daniel W	BACKGROUND & AIMS: Mobile health technologies are advancing rapidly as smartphone use increases. Patients with inflammatory bowel disease (IBD) might be managed remotely through smartphone applications, but no tools are yet available. We tested the ability of an IBD monitoring tool, which can be used with mobile technologies, to assess disease activity in patients with Crohn's disease (CD) or ulc…	United States, The Netherlands	Journal article	IBD	Immunology	219	To test the ability of an IBD monitoring tool, which can be used with mobile technologies, to assess disease activity in patients with Crohn's disease (CD) or ulcerative colitis (UC).,	prospective observational study	n/a	Mobile app	Smartphone/mobile app				Yes												1	Active	Clinical symptoms			Yes														1	CD (liquid stool frequency, abdominal pain, patient well-being, and patient-assessed disease control); UC (stool frequency, abdominal pain, rectal bleeding, and patient-assessed disease control)	Descriptive
Use of mobile device technology to continuously collect patient-reported symptoms during radiation therapy for head and neck cancer: A prospective feasibility study.	Falchook, Aaron D; Tracton, Gregg; Stravers, Lori; Fleming, Mary E; Snavely, Anna C; Noe, Jeanne F; Hayes, David N; Grilley-Olson, Juneko E; Weiss, Jared M; Reeve, Bryce B; Basch, Ethan M; Chera, Bhishamjit S	PURPOSE: Accurate assessment of toxicity allows for timely delivery of supportive measures during radiation therapy for head and neck cancer. The current paradigm requires weekly evaluation of patients by a provider. The purpose of this study is to evaluate the feasibility of monitoring patient reported symptoms via mobile devices., METHODS AND MATERIALS: We developed a mobile application for pat…	n.s.	Journal article	Head and neck cancer	Oncology	22	to evaluate the feasibility of monitoring patient reported symptoms via mobile devices.,	A prospective feasibility study.	Procedure	Mobile app	Smartphone/mobile app				Yes												1	Active	Clinical symptoms; Behavioural		Yes	Yes														2	Radiation therapy symptoms (fatigue, pain, nausea/vomiting, decreased appetite, anxiety); Reporting compliance	Descriptive
Improved Blood Pressure Control Using an Interactive Mobile Phone Support System.	Bengtsson, Ulrika; Kjellgren, Karin; Hallberg, Inger; Lindwall, Magnus; Taft, Charles	This explorative, longitudinal study evaluated the effect of the daily use of a mobile phone-based self-management support system for hypertension in reducing blood pressure (BP) among 50 primary care patients with hypertension over 8 weeks. The self-management system comprises modules for (1) self-reports of BP, pulse, lifestyle, symptoms, and well-being; (2) delivery of reminders and encouragem…	Sweden	Journal article	Hypertension	Cardiovascular	50	To evaluate the effect of the daily use of a mobile phone-based self-management support system for hypertension in reducing blood pressure (BP) among 50 primary care patients with hypertension over 8 weeks.	Explorative, longitudinal study	n/a	Mobile phone; home BP monitor	Mobile phone (other)	Parameter-specific biosensors					Yes					Yes					2	Passive and active	Physiological; Behavioural; QoL	Yes	Yes														Yes	3	Blood pressure; Pulse rate; Medication intake; lifestyle, symptoms, and well‐being;	Descriptive
Wearable Sensors for Advanced Therapy Referral in Parkinson's Disease.	Heldman, Dustin A; Giuffrida, Joseph P; Cubo, Esther	BACKGROUND: Advanced therapies, such as deep brain stimulation and levodopa-carbidopa intestinal gel, can significantly improve quality of life in advanced Parkinson's disease (PD). However, determining who should be referred for advanced therapy is a challenging problem., OBJECTIVE: The objective was to determine the impact of remote monitoring using objective, wearable sensors on the advanced t…	n.s.	Journal article	Parkinson's disease	Neurology/CNS	40	To determine the impact of remote monitoring using objective, wearable sensors on the advanced therapy referral rate in patients with advanced PD and if sensor data differed in patients who were referred and those who were not.	retrospective, exploratory, secondary analysis	n/a	motion sensor-based remote monitoring (wearable)	Wearable					Yes											1	Passive	Physical activity (Motor)				Yes													1	Objective motor features representing symptoms, dyskinesias (Bradykinesia severity, bradykinesia fluctuations, and dyskinesia severity), and fluctuations	Prescriptive
Measuring and Monitoring Adherence to ART With Pill Ingestible Sensor System	NCT02797262	Introduction of antiretroviral therapy (ART) has transformed HIV-infection from a fatal to manageable disease but adherence to ART remains critical to optimize outcomes. Existing measures of ART adherence such as self-report, pill counts, electronic pill-bottle caps, and prescription refills, provide only inferred measures of actual drug intake and most offer no real-time notification capability.…	United States	Clinical trial protocol	HIV	Infectious Diseases/Vaccines	130	To evaluate the feasibility, acceptability and sustainability of using the Proteus digital health feedback (PDHF) system; assess the accuracy of the PDHF system in measuring adherence to ART; and evaluate the efficacy of the PDHF system for monitoring and leveraging adherence to ART.	RCT	Drug	pill ingestible sensor (Proteus digital health feedback system)	Ingestible												Yes				1	Passive	Behavioural		Yes															1	Adherence to antiretroviral therapy (ART)	Descriptive
Evaluation of a digital health offering to optimize blood pressure and lipid control in patients with uncontrolled hypertension and type 2 diabetes: a pilot, cluster randomized study	Frias, J; Virdi, N S; Raja, P; Kim, Y; Savage, G; Unger, J; Raikhel, M; Osterberg, L	Introduction: Over half of patients with hypertension (HTN) and type 2 diabetes (T2DM) fail to achieve treatment goals due to medication non-adherence, poor engagement, and therapeutic inertia. This study evaluated the use of Proteus Discover, a digital health offering (DH), consisting of sensor-enabled medicines, a wearable sensor, patient app, and provider portal, to optimize blood pressure (BP…	n.s.	Conference abstract	Type 2 diabetes; Hypertension	Metabolism and Endocrinology	109	To evaluate the use of Proteus Discover, a digital health offering (DH), consisting of sensor-enabled medicines, a wearable sensor, patient app, and provider portal, to optimize blood pressure (BP) and cholesterol in patients with uncontrolled HTN and DM.	pilot, cluster randomized study	Drug	Proteus Discover, a digital health offering (DH), consisting of sensor-enabled medicines, a wearable sensor, patient app, and provider portal.	Ingestible	Wearable	Smartphone/mobile app		Yes	Yes							Yes				3	Passive and active	Physiological; Behavioural;	Yes	Yes															2	Systolic blood pressure; Change in BP; Proportion of subjects at BP target; Change in low-density lipoprotein-cholesterol (LDL) in statin-using subjects; Medication adherence; Change in Patient Activation Measure (PAM, validated measure of engagement)	Descriptive
MyPectus: First-in-human pilot study of remote compliance monitoring of teens using dynamic compression bracing to correct pectus carinatum.	Harrison, Brittany; Stern, Lily; Chung, Philip; Etemadi, Mozziyar; Kwiat, Dillon; Roy, Shuvo; Harrison, Michael R; Martinez-Ferro, Marcelo	BACKGROUND: Patient compliance is a crucial determinant of outcomes in treatments involving medical braces, such as dynamic compression therapy for pectus carinatum (PC). We performed a pilot study to assess a novel, wireless, real-time monitoring system (MyPectus) to address noncompliance., METHODS: Eight patients (10-16years old) with moderately severe PC deformities underwent bracing. Each pat…	n.s.	Journal article	Pectus carinatum	Musculoskeletal	8	To assess a novel, wireless, real-time monitoring system (MyPectus) to address noncompliance.,	Pilot study	Device	real-time monitoring system (MyPectus), with data logger device inserted in the compression brace; Smartphone app	Wearable	Smartphone/mobile app			Yes	Yes											2	Passive and active	Behavioural		Yes															1	Compliance; Temperature and pressure in compression brace	Descriptive
Ambulatory assessment of walking balance after stroke using instrumented shoes.	van Meulen, Fokke B; Weenk, Dirk; Buurke, Jaap H; van Beijnum, Bert-Jan F; Veltink, Peter H	BACKGROUND: For optimal guidance of walking rehabilitation therapy of stroke patients in an in-home setting, a small and easy to use wearable system is needed. In this paper we present a new shoe-integrated system that quantifies walking balance during activities of daily living and is not restricted to a lab environment. Quantitative parameters were related to clinically assessed level of balanc…	The Netherlands	Journal article	Stroke	Neurology/CNS	13	To develop a method to assess balance dynamics during gait in stroke patients in an ambulatory setting and to relate our balance metrics to standardized clinical stability parameters in order to assess the additional information they provide.	Experimental study	n/a	Sensor-integrated shoes (Xsens ForceShoes)	Wearable					Yes											1	Passive	Physical activity (walking performance/balance)				Yes													1	Balance (3D position, velocity, orientation and ground reaction force of each foot)	Descriptive
Clinical significance of mobile health assessed sleep duration and variability in bipolar disorder.	Kaufmann, Christopher N; Gershon, Anda; Eyler, Lisa T; Depp, Colin A	OBJECTIVE: Sleep disturbances are prevalent, persistent, and impairing features of bipolar disorder. However, the near-term and cumulative impact of the severity and variability of sleep disturbances on symptoms and functioning remains unclear. We examined self-reported daily sleep duration and variability in relation to mood symptoms, medication adherence, cognitive functioning, and concurrent d…	United States	Journal article	Bipolar disorder	Mental Health & Addictions	41	To examine self-reported daily sleep duration and variability in relation to mood symptoms, medication adherence, cognitive functioning, and concurrent daily affect.	Clinical trial	n/a	Smartphone	Mobile phone (other)											Yes					1	Active	Sleep; Mood						Yes				Yes							2	Sleep duration; Positive and negative affect	Descriptive
Experience Sampling of Positive Affect in Adolescents with Autism: Feasibility and Preliminary Findings.	Kovac, Megan; Mosner, Maya; Miller, Stephanie; Hanna, Eleanor K; Dichter, Gabriel S	BACKGROUND: Experience sampling is a powerful method for obtaining ecologically valid data from research participants in real-world contexts. Given the urgent need for innovative and sensitive outcome measures in autism spectrum disorder (ASD) research, the present study sought to examine the feasibility of using experience sampling of positive affect and behavior in adolescents with ASD., METHOD…	United States	Journal article	Autism	Mental Health & Addictions	39	To examine the feasibility of using experience sampling of positive affect and behavior in adolescents with ASD	Feasibility study	n/a	Smartphone	Mobile phone (other)											Yes					1	Active	Mood; Contextual						Yes		Yes									2	Positive and negative affect; Behavioural context (primary interest); Social context (who are you with)	Descriptive
Feasibility and Acceptability of Ecological Momentary Assessment of Daily Functioning Among Older Adults with HIV.	Moore, Raeanne C; Kaufmann, Christopher N; Rooney, Alexandra S; Moore, David J; Eyler, Lisa T; Granholm, Eric; Woods, Steven Paul; Swendsen, Joel; Heaton, Robert K; Scott, J C; Depp, Colin A	Objective: This study aimed to examine the feasibility, acceptability, and initial validity of using smartphone-based ecological momentary assessment (EMA) to assess daily functioning and other behavioral factors among older HIV+ adults.Methods: Twenty older HIV+ adults (mean age: 59 years) completed laboratory-based neurobehavioral and functional assessments then completed EMA surveys via smartp…	United States	Journal article	HIV	Infectious Diseases/Vaccines	20	To examine the feasibility, acceptability, and initial validity of using smartphone-based ecological momentary assessment (EMA) to assess daily functioning and other behavioral factors among older HIV+ adults	EMA study	n/a	Smartphone	Mobile phone (other)											Yes					1	Active	Functional; Contextual; Mood; Clinical symptoms; Behavioural		Yes	Yes			Yes		Yes						Yes			5	Daily functioning; Context (location; productivity; behaviour); Mood; Physical symptoms; Antiretroviral use; side effects.	Descriptive
Social support and moment-to-moment changes in treatment self-efficacy in men living with HIV: Psychosocial moderators and clinical outcomes.	Turan, Bulent; Fazeli, Pariya L; Raper, James L; Mugavero, Michael J; Johnson, Mallory O	OBJECTIVE: For people living with HIV, treatment adherence self-efficacy is an important predictor of treatment adherence and, therefore, of clinical outcomes. Using experience sampling method (ESM), this study aimed to examine: (1) the within-person association between moment-to-moment changes in social support and HIV treatment self-efficacy; (2) the moderators of this within-person association…	United States	Journal article	HIV	Infectious Diseases/Vaccines	109	to examine: (1) the within-person association between moment-to-moment changes in social support and HIV treatment self-efficacy; (2) the moderators of this within-person association; (3) the concordance between questionnaire and ESM measurement of treatment self-efficacy; and (4) the utility of each approach (ESM and questionnaire) in predicting adherence to medication, adherence to clinic visit…	Experience sampling method	Drug	Smartphone	Mobile phone (other)											Yes					1	Active	Cognitive; Behavioural		Yes									Yes						2	HIV treatment self-efficacy; HIV-related social support;	Predictive
Bidirectional Relationships Between Fatigue and Everyday Experiences in Persons Living With HIV.	Cook, Paul F; Hartson, Kimberly R; Schmiege, Sarah J; Jankowski, Catherine; Starr, Whitney; Meek, Paula	Fatigue symptoms are very common among persons living with HIV (PLWH). Fatigue is related to functional and psychological problems and to treatment nonadherence. Using secondary data from ecological momentary assessment, we examined fatigue as a predictor of PLWH everyday experiences. In bidirectional analyses based on the shape shifters model, we also examined these experiences as predictors of …	United States	Journal article	HIV	Infectious Diseases/Vaccines	67	To test the impact of baseline fatigue onPLWH's everyday experiences, and also to examinepredictive relationships in the opposite direction, in whicheveryday experiences in turn might influence fatigue.	Longitudinal study	n/a	Smartphone app (Apptive);	Smartphone/mobile app				Yes												1	Active	Clinical symptoms, demographic,			Yes						Yes								2	Fatigue; control beliefs, mood, stress, coping, social support, experience of stigma, motivation;	Predictive
PULSE-SMART: Pulse-Based Arrhythmia Discrimination Using a Novel Smartphone Application.	McMANUS, David D; Chong, Jo Woon; Soni, Apurv; Saczynski, Jane S; Esa, Nada; Napolitano, Craig; Darling, Chad E; Boyer, Edward; Rosen, Rochelle K; Floyd, Kevin C; Chon, Ki H	BACKGROUND: Atrial fibrillation (AF) is a common and dangerous rhythm abnormality. Smartphones are increasingly used for mobile health applications by older patients at risk for AF and may be useful for AF screening., OBJECTIVES: To test whether an enhanced smartphone app for AF detection can discriminate between sinus rhythm (SR), AF, premature atrial contractions (PACs), and premature ventricul…	United States	Journal article	Atrial fibrillation	Cardiovascular	121	To test whether an enhanced smartphone app for AF detection can discriminate between sinus rhythm (SR), AF, premature atrial contractions (PACs), and premature ventricular contractions (PVCs).	Clinical study	n/a	Smartphone app (PULSESMART)	Smartphone/mobile app				Yes												1	Passive	Physiological	Yes																1	Pulse recordings (distinguising Atrial fibrillation from sinus rhythm, premature atrial contractions and premature ventricular contractions)	Diagnostic
Welltang - A smart phone-based diabetes management application - Improves blood glucose control in Chinese people with diabetes.	Zhou, Weibin; Chen, Min; Yuan, Jingyun; Sun, Yan	AIMS: The primary objective was to evaluate the impact of the smart phone-based diabetes management application, Welltang, on glycated hemoglobin (HbA1c). The second objective was to measure whether Welltang improves blood glucose, low-density lipoprotein cholesterol, weight, blood pressure, hypoglycemic events, satisfaction of patients to use Welltang, diabetes knowledge of patients, and self-ca…	China	Journal article	Diabetes	Metabolism and Endocrinology	100	To evaluate the impact of the smart phone-based diabetes management application, Welltang, on glycated hemoglobin (HbA1c).	Non-blinded, randomized trial	n/a	Smartphone app (Welltang)	Smartphone/mobile app				Yes												1	Active	Physiological; Behavioural	Yes	Yes															2	Self-care data (blood glucose values, carbohydrate intake, medications, and other diabetes management information)	Descriptive
PERSONALIZED HYPOTHESIS TESTS FOR DETECTING MEDICATION RESPONSE IN PARKINSON DISEASE PATIENTS USING iPHONE SENSOR DATA.	Chaibub Neto, Elias; Bot, Brian M; Perumal, Thanneer; Omberg, Larsson; Guinney, Justin; Kellen, Mike; Klein, Arno; Friend, Stephen H; Trister, Andrew D	We propose hypothesis tests for detecting dopaminergic medication response in Parkinson disease patients, using longitudinal sensor data collected by smartphones. The processed data is composed of multiple features extracted from active tapping tasks performed by the participant on a daily basis, before and after medication, over several months. Each extracted feature corresponds to a time series…	n.s.	Journal article	Parkinson's disease	Neurology/CNS	57	To propose personalized hypothesis tests for detecting medication responsein Parkinson patients, using longitudinal sensor data collected by iPhones.	Simulation study	Drug	Smartphone sensors	Mobile phone (other)											Yes					1	Active	Clinical symptoms			Yes														1	Medcation response via active tapping tasks	Descriptive
The temporal course and clinical correlates of subjective impulsivity in bipolar disorder as revealed through ecological momentary assessment.	Depp, Colin A; Moore, Raeanne C; Dev, Sheena I; Mausbach, Brent T; Eyler, Lisa T; Granholm, Eric L	BACKGROUND: Impulsivity is frequently linked with bipolar disorder and is associated with mania and negative outcomes. The temporal dynamics of subjective impulsivity are unclear, in particular whether impulsivity precedes or follows changes in positive or negative affect., METHODS: A total of 41 outpatients with bipolar disorder (I or II) were provided with mobile devices for 11 weeks and comple…	United States	Journal article	Bipolar disorder	Mental Health & Addictions	41	To examine the association between aggregate subjective impulsivity with baseline global cognitive function, suicide risk ratings, and medication adherence, as well as concurrent and lagged associations with momentary positive and negative affect ratings.,	EMA study	n/a	Smartphone, with prompts for web-enabled survey	Assessments via mobile platform										Yes						1	Active	Mood; Behavioural		Yes				Yes											2	Affective state; Momentary impulsivity	Predictive
A 3-Month Randomized Controlled Pilot Trial of a Patient-Centered, Computer-Based Self-Monitoring System for the Care of Type 2 Diabetes Mellitus and Hypertension.	Or, Calvin; Tao, Da	This study was performed to evaluate the effects of a patient-centered, tablet computer-based self-monitoring system for chronic disease care. A 3-month randomized controlled pilot trial was conducted to compare the use of a computer-based self-monitoring system in disease self-care (intervention group; n = 33) with a conventional self-monitoring method (control group; n = 30) in patients with ty…	Hong Kong	Journal article	Type 2 diabetes; hypertension	Metabolism and Endocrinology	63	Evaluate the use of a tablet-based, chronic disease self-monitoring system for the home (i.e., intervention group) relative to the use of conventional self-monitoring (i.e., control group) in patients with type 2 diabetes mellitus and/or hypertension.	RCT	Device	Tablet computer	Online/web-based platform								Yes								1	Passive and active	Physiological, behavioural	Yes	Yes															2	Blood glucose; Blood pressure; Frequency of monitoring;	Descriptive
Harnessing Teams and Technology to Improve Outcomes in Infants With Single Ventricle.	Shirali, Girish; Erickson, Lori; Apperson, Jonathan; Goggin, Kathy; Williams, David; Reid, Kimberly; Bradley-Ewing, Andrea; Tucker, Dawn; Bingler, Michael; Spertus, John; Rabbitt, Leslie; Stroup, Richard	Infants with single ventricle require staged cardiac surgery, with stage I typically performed shortly after birth, stage II at 4 to 6 months of age, and stage III at 3 to 5 years of age. There is a high risk of interstage mortality and morbidity after infants are discharged from the hospital between stages I and II. Traditional home monitoring requires caregivers to record measurements of weight…	United States	Journal article	Single ventricle	Cardiovascular	30	To improve interstage outcomes in a manner that harnesses technology, using a solution that was based on remote monitoring and ensured continuous, connected care for patients and their families.	Program evaluation	Program	Tablet PC (CHAMP); Pulse oximeter	Online/web-based platform	Parameter-specific biosensors					Yes		Yes								2	Passive and active	Physiological	Yes																1	Weight; Oxygen saturation	Descriptive
Tremor UPDRS estimation in home environment.	Rigas, George; Gatsios, Dimitris; Fotiadis, Dimitrios I; Chondrogiorgi, Maria; Tsironis, Christos; Konitsiotis, Spyridon; Gentile, Giovanni; Marcante, Andrea; Antonini, Angelo	In this paper, a method for the assessment of the Unified Parkinson Disease Rating scale (UPDRS) related to tremor is presented. The method described consists of hand resting and posture state detection, tremor detection and tremor quantification based on accelerometer and gyroscope readings from a wrist worn sensor. The initial results on PD patient recordings on home environment indicate the fe…	Greece	Conference abstract	Parkinson's disease	Neurology/CNS	3	To present a method for the assessment of the Unified Parkinson Disease Rating scale (UPDRS) related to tremor	Methodological study	n/a	Wrist worn sensor (wearable; Microsoft Band), with accelerometer and gyroscope	Wearable					Yes											1	Passive	Clinical symptoms; Motion			Yes														1	hand resting; posture state; tremor detection; tremor quantification	Descriptive
The relationship between therapist‚Äìrated function and patient-reported outcome measures.	Braun, Yvonne; Mellema, Jos J; Peters, Rinne M; Curley, Suzanne; Burchill, Gae; Ring, David	Study Design Prospective cohort study. Introduction Some third-party payers require hand therapists to rate patient's functional disability based on patient self-rating using patient-reported outcome measures (PROMs), objective measurements of impairment, and observation of functional tasks‚Äîhand therapist‚Äìrated function (HTRF). Purpose of the Study To test the correlation between HTRF and PRO…	United States	Journal article	Upper extremity illness	Musculoskeletal	100	To test the correlation between HTRF and PROMs (upper limb functional index [ULFI] and Patient-Reported Outcomes Measurement Information System upper extremity [PROMIS UE]) and its association with psychological factors.	Prospective cohort study	n/a	An "assessment center", a web-based data collection tool for capturing participant data	Online/web-based platform								Yes								1	Active	Functional; Pain; Demographic; Clinical symptoms; Mood			Yes			Yes			Yes					Yes	Yes		5	Demographics (sex, age, level of education, marital status, race, occupation, and smoking status); Health- related demographics (diagnosis, prior surgery, multiple pain conditions, and duration of symptoms); upper extremity symptoms and disability (ULFI); physical function, pain, depression (PROMIS)	Descriptive
Assessing the gait of people with multiple sclerosis using 3D motion tracking: Toward objective outcome measures	S.M., Czarnuch	Background: Assessing the gait of people with MS has recently emerged as a possible measure of the effectiveness of drug interventions and as a method to track long term disease progression. Clinical equipment for gait measurement can be expensive and specialized, such as pressure sensing platforms, and requires people with MS to travel to clinics equipped with such technologies. Gait is also ass…	n.s.	Research forum abstract	Multiple sclerosis	Neurology/CNS	2	to develop an automated, objective tool for gait measurement that is also affordable and portable.	Gait trial	n/a	computer vision-based human motion tracking (depth-sensing camera)	Environmental sensors									Yes							1	Passive	Physical activity (gait)				Yes								Yes					2	Clinical gait statistics (stride length, stride width, walking speed, arm swing rate)	Descriptive
Use of digitized medications to enhance adherence and transplant outcomes	S., Sullivan; L., Cutright; L., McConnell; A., Bijlani	INTRODUCTION: Transplantation is the treatment of choice for several end stage organ diseases. Optimal allograft function and long-term graft survival is dependent on many factors including adherence to a complex transplant medication regimens. In the pediatric population, monitoring and addressing adherence is complicated. We have utilized a digitized medication program (DMP) to monitor patterns…	United States	Conference abstract	Pediatric transplantation	Surgery		To utilize a digitized medication program (DMP) to monitor patterns of adherence and intervene as necessary to ensure allograft health.	n.s.	Procedure	Digital medicine (ingestible digital transmitter co-encapsulated with patient's medication; brief signal is transmitted from the medication to a wearable disposable sensor patch worn on the patient's torso.	Ingestible	Wearable				Yes							Yes				2	Passive	Behavioural		Yes															1	Adherence (Medication use and timing);	Descriptive
Objective Measurement of Adherence to Out-Patient Airway Clearance Therapy by High-Frequency Chest Wall Compression in Cystic Fibrosis.	Mikesell, Christina L; Kempainen, Robert R; Laguna, Theresa A; Menk, Jeremiah S; Wey, Andrew R; Gaillard, Philippe R; Regelmann, Warren E	BACKGROUND: Objective measures of adherence to high-frequency chest wall compression (HFCWC), a form of airway clearance therapy for patients with cystic fibrosis, are lacking. We used a novel electronic monitoring device integrated into an HFCWC vest to measure adherence compared with self-reported adherence. We determined factors that influenced adherence and how adherence correlated with basel…	United States	Journal article	Cystic fibrosis	Respiratory/Pulmonary	85	To use a novel electronic monitoring device integrated into an HFCWC vest to measure adherence compared with self-reported adherence.	Observational cohort	Procedure	electronic monitoring device (Vest System model 105); high-frequency chest wall compression (HFCWC) recorder	Electronic medication monitors	Wearable				Yes								Yes			2	Passive	Behavioural		Yes															1	Adherence (direct measurement of date, time of day, and duration of HFCWC)	Descriptive
Assessing performance status and clinical outcomes with wearable activity monitors	G.K., Gresham; E., Neeman; A.E., Hendifar; Q., Li; R., Tuli; B., Rimel; C.S., Walsh; B., Spiegel; R.A., Figlin; S., Piantadosi	Background: Performance status (PS) is assessed to inform treatment decisions and predict outcomes in cancer. PS is often evaluated using ECOG or KPS scales, limited by their subjective and static nature. Wearable activity monitors provide oncologists with the opportunity to obtain continuous objective data on patients' daily activity including steps, stairs climbed, and sleep. We evaluated the a…	United States	Journal article	Advanced cancer	Oncology	37	to measure the association between Fitbit Charge HR® activity metrics and performance status.	prospective, single-center, single-cohort trial	n/a	Fitbit Charge HR	Wearable					Yes											1	Passive	Physical activity				Yes													1	Steps, distance, stairs	Predictive
Exploring the Association Between Self-Reported Asthma Impact and Fitbit-Derived Sleep Quality and Physical Activity Measures in Adolescents.	Bian, Jiang; Guo, Yi; Xie, Mengjun; Parish, Alice E; Wardlaw, Isaac; Brown, Rita; Modave, Francois; Zheng, Dong; Perry, Tamara T	BACKGROUND: Smart wearables such as the Fitbit wristband provide the opportunity to monitor patients more comprehensively, to track patients in a fashion that more closely follows the contours of their lives, and to derive a more complete dataset that enables precision medicine. However, the utility and efficacy of using wearable devices to monitor adolescent patients' asthma outcomes have not be…	United States	Journal article	Asthma	Respiratory/Pulmonary	22	to explore the association between self-reported sleep data, Fitbit sleep and physical activity data, and pediatric asthma impact (PAI).,	Pilot study	n/a	Fitbit Charge HR; Smartphone or computer	Wearable	Mobile phone (other)				Yes						Yes					2	Passive and active	Physical activity, sleep				Yes						Yes							2	Active minutes (moderate to vigorous physical activity); Sleep quality (minutes asleep: minutes in bed); Asthma symptoms; Sleep disturbance, sleep-related impairment	Descriptive
A Mobile App for Synchronizing Glucometer Data: Impact on Adherence and Glycemic Control Among Youths With Type 1 Diabetes in Routine Care.	Clements, Mark A; Staggs, Vincent S	BACKGROUND: Many individuals with type 1 diabetes (T1D) upload and review blood glucose data between clinic visits. Mobile phone applications that receive data from a "connected" glucometer and that support pattern management are available and have the capacity to make data upload and review less burdensome. Whether mobile apps can improve diabetes self-management among individuals with type 1 di…	United States	Journal article	Type 1 diabetes	Metabolism and Endocrinology	81	To assess the impact of the frequency of glucometer-based data synchronization events via the mobile app on HbA1c (primary endpoint).	Retrospective study	n/a	Glucometer-connected mobile app	Smartphone/mobile app				Yes												1	Passive	Physiological; Behavioural;	Yes	Yes															2	Mean blood glucose, glucometer synchronization, daily frequency of SMBG	Descriptive
Temporal associations between affective instability and dysregulated eating behavior in bulimia nervosa	L.A., Berner; R.D., Crosby; L., Cao; S.G., Engel; J.M., Lavender; J.E., Mitchell	Prior research suggests that the construct of emotional instability may be salient to bulimia nervosa (BN), but no study to date has used ecological momentary assessment (EMA) to examine its temporal association with binge eating and purging. In the current study, 133 women with DSM-IV BN used portable digital devices to provide multiple daily negative affect (NA) and positive affect (PA) ratings…	United States	Journal article	Bulimia nervosa	Mental Health & Addictions	133	To use EMA to examine the temporal association of emotional instability with binge eating and purging.	EMA Study	n/a	hand-held computer	Online/web-based platform								Yes								1	Active	Mood;						Yes											1	Negative and positive affect; Probability of acute change in PA or NA (affective instability)	Descriptive
Ecological momentary sensor data indexes cognition and behavior in-the-wild in drivers with insulin-dependent diabetes	J.I., Merickel; R., High; L., Smith; E., Frankel; K., Smits; A., Drincic; C., Desouza; K., Ebe	Background: Our overarching goal is to measure real-time effects of neurocognitive dysfunction in safety-critical realworld tasks such as automobile driving. This study addresses effects of encephalopathy due to blood glucose (BG) changes in type 1 (T1) insulin-dependent diabetes (DM). DM drivers have elevated crash risk in association with repeated brain exposure to abnormal fluctuations in BG l…	n.s.	Conference abstract	Type 1 diabetes	Metabolism and Endocrinology	35	To measure real-time effects of neurocognitive dysfunction in safety-critical realworld tasks such as automobile driving. This study addresses effects of encephalopathy due to blood glucose (BG) changes in type 1 (T1) insulin-dependent diabetes (DM).	EMA study	n/a	Continuous glucose monitoring (CGM) device; Automobile vehicle sensors	Implantable							Yes									1	Passive	Physiological; Behavioural	Yes	Yes															2	Blood glucose; Driving behaviour	Descriptive
Implantable loop recorders in the real world: a study of two Canadian centers.	Ibrahim, Omar; Drew, Doran; Hayes, Christopher; McIntyre, William; Seifer, Colette; Hopman, Wilma; Glover, Benedict; Baranchuk, Adrian; Ibrahim, Omar A; Hayes, Christopher J; Seifer, Colette M; Baranchuk, Adrian M	Purpose: Implantable loop recorders (ILRs) are increasingly being used for ambulatory electrocardiography. We sought to evaluate ILR indications, diagnostic yield, ILR-guided interventions, and complications in two Canadian centers.Methods: This was a retrospective study using electronic medical records to identify ILR implants at Queen's University and the University of Manitoba. Information was…	Canada	Journal article	Implantable loop recorder implants	Cardiovascular	540	to evaluate ILR indications, diagnostic yield, ILR-guided interventions, and complications in two Canadian centers.	Retrospective study	n/a	Implantable loop recorders	Implantable							Yes									1	Passive	Physiological	Yes																1	Syncope, palpitations, and suspected AF	Diagnostic
Early assessment of patient activity predicts functional outcome and quality of life at 6 months following cryptogenic stroke	V., Thijs; T., Kaffenberger; J., Bernhardt; J., Koehler	Background and Aims: Long-term outcomes following ischemic stroke are assessed via modified Rankin Scale (mRS) or quality of life (QOL) instruments. Whether earlier assessment of continuously monitored activity is predictive of these outcome parameters remains unknown. Method(s): We studied patients in the CRYSTAL-AF trial who were randomized to receive an insertable cardiac monitor (ICM) with co…	United States, Austria, Belgium, Canada, Denmark, Finland, France, Germany, Greece, Italy, Netherlands, Slovakia, Spain, Sweden	Conference abstract	Stroke	Neurology/CNS	187	To determine whether earlier assessment of continuously monitored activity is predictive of long-term outcomes following ischemic stroke.	Clinical trial	Device	Insertable cardiac monitor (ICM); Embedded accelerometer	Parameter-specific biosensors	Implantable					Yes	Yes									2	Passive	Physical activity				Yes													1	Patient activity levels (minutes/day)	Descriptive
Cost-effectiveness of a flash glucose monitoring system based on real-world usage for type 1 diabetes (T1DM) patients using intensive insulin: A Swedish perspective	S.P., Bilir; E.A., Wehler; R., Hellmund	Objectives: Routine glucose monitoring is valuable for T1DM patients using intensive insulin, and more frequent testing is associated with lower HbA1c (Miller 2013). A novel, factory-calibrated flash glucose monitoring ("FM") system (the FreeStyle LibreTM system) continuously measures glucose levels from interstitial fluid without requiring routine self-monitoring of blood glucose (SMBG). Data tr…	Sweden	Conference abstract	Type 1 diabetes	Metabolism and Endocrinology		To evaluate the cost-effectiveness of increased glucose test frequency based on this real-world data, comparing FM vs SMBG in T1DM patients using intensive insulin.	Economic modelling	n/a	Wearable flash glucose monitoring (“FM”) system (the FreeStyle Libre™ system)	Implantable							Yes									1	Passive	Physiological	Yes																1	Blood glucose	Descriptive
Can an app help identify psychomotor function impairments during drinking occasions in the real world? A mixed-method pilot study	B., Suffoletto; A., Goyal; J.C., Puyana	BACKGROUND: Being able to measure the acute effects of alcohol consumption on psychomotor functions in natural settings could be useful in injury prevention interventions. This study examined the feasibility and acceptability of collecting app-based measures of information processing, working memory, and gait stability during times of typical alcohol consumption among young adults., METHODS: Ten …	United States	Journal article	Hazardous drinking	Mental Health & Addictions	10	To examine the feasibility and acceptability of collecting app-based measures of information processing, working memory, and gait stability during times of typical alcohol consumption among young adults.,	Mixed-method pilot study	n/a	Mobile app (DrinkTRAC)	Smartphone/mobile app				Yes												1	Active	Behavioural, cognitive, demographic, contextual.		Yes						Yes	Yes		Yes						4	Demographics (age, sex, race & ethnicity, weight, highest education achieved, employment, and marital status); Drug use; Alcohol consumption; Event-Level Alcohol Use and Perception of Intoxication; EMA psychomotor tasks (information processing, working memory and gait stability).	Descriptive
Does obstetrical history impact women's fi promis severity scores?	S., Menees; C., Almario; B.M., Spiegel	Introduction: Obstetric anal sphincter injury is a risk factor for fecal incontinence in women in the postpartum period. It is in women who develop fecal incontinence years later after childbirth where the relationship and impact of the obstetric injury is less clear. The aim of this study was to assess the impact of obstetric history on FI severity in a large, representative sample of community-…	United States	Conference abstract	Fecal incontinence	Gastroenterology	5844	To assess the impact of obstetric history on FI severity in a large, representative sample of community-dwelling women in the United States.	National survey	n/a	Mobile app (MyGiHealth)	Smartphone/mobile app				Yes												1	Active	Demographic; Contextual; Clinical symptoms			Yes					Yes	Yes								3	GI symptoms; Obstetric history; Fecal incontinence	Descriptive
Does tinnitus depend on time-of-day? An ecological momentary assessment study with the "TrackYourTinnitus" application	T., Probst; R.C., Pryss; B., Langguth; J.P., Rauschecker; J., Schobel; M., Reichert; M., Spiliopoulou; W., Schlee	Only few previous studies used ecological momentary assessments to explore the time-of-day-dependence of tinnitus. The present study used data from the mobile application "TrackYourTinnitus" to explore whether tinnitus loudness and tinnitus distress fluctuate within a 24-h interval. Multilevel models were performed to account for the nested structure of assessments (level 1: 17,209 daily life ass…	Germany	Journal article	Tinnitus	Audiology	350	To use data from the mobile application "TrackYourTinnitus" to explore whether tinnitus loudness and tinnitus distress fluctuate within a 24-h interval.	EMA study	n/a	mobile app (TrackYourTinnitus)	Smartphone/mobile app				Yes												1	Active	Clinical symptoms; Contextual			Yes					Yes									2	Stress; “Current tinnitus loudness” (subjective rating of current tinnitus loudness on a visual analog scale [VAS],; “current tinnitus distress” (subjective rating of current tinnitus distress on a VAS); “current stress-level” (subjective rating of current stress-level on a VAS); Time of day	Descriptive
Cognitive Behavioral Therapy Using a Mobile Application Synchronizable With Wearable Devices for Insomnia Treatment: A Pilot Study.	Kang, Seung-Gul; Kang, Jae Myeong; Cho, Seong-Jin; Ko, Kwang-Pil; Lee, Yu Jin; Lee, Heon-Jeong; Kim, Leen; Winkelman, John W	STUDY OBJECTIVES: The use of telemedicine with a mobile application (MA) and a wearable device (WD) for the management of sleep disorders has recently received considerable attention. We designed an MA synchronizable with a WD for insomnia treatment. Our pilot study determined the efficacy of simplified group cognitive behavioral therapy for insomnia (CBT-I) delivered using our MA and assessed pa…	South Korea	Journal article	Insomnia	Mental Health & Addictions	19	To determine the efficacy of simplified group cognitive behavioral therapy for insomnia (CBT-I) delivered using our MA and assessed participant adherence to and satisfaction with the device.	Pilot study	Program	Mobile app; Actiwatch 2 monitor; FitBit	Smartphone/mobile app	Wearable	Wearable		Yes	Yes											2	Passive and active	Sleep, activity				Yes						Yes							2	Sleep, physical activity, Insomnia Severity Index, Epworth Sleepiness Scale	Descriptive
A Mobile Health Application to Track Patients After Gastrointestinal Surgery: Results from a Pilot Study.	Symer, Matthew; Abelson, Jonathan; Milsom, Jeffrey; McClure, Bridget; Yeo, Heather; Symer, Matthew M; Abelson, Jonathan S; Yeo, Heather L	Introduction: Many surgical readmissions are preventable. Mobile health technology can identify nascent complications and potentially prevent readmission.Methods: We performed a pilot study of a new mobile health application in adults undergoing major abdominal surgery. Patients reported their pain, answered surveys, photographed their wound, were reminded to stay hydrated, and used a Fitbit‚Ñ¢ d…	United States	Journal article	Colorectal surgery patients	Surgery	31	To create a novel smartphone application to track patients after gastrointestinal surgery; To pilot the feasibility and usability of the app in a busy colorectal surgery practice.	Pilot, single-centre study	Procedure	Mobile app; Fitbit	Smartphone/mobile app	Wearable			Yes	Yes											2	Passive and active	Physiological; Clinical symptoms; Behavioural	Yes	Yes	Yes														3	Pain; Wound appearance	Predictive
Using Smartphones for Selfmonitoring of Skill-use i Dialectical Behavior Therapy	NCT03191565	BACKGROUND: Borderline Personality Disorder (BPD) is a serious and debilitating mental disease characterized by difficulties with emotion regulation that leads to unstable and self- destructive behavior and relationships. The prevalence of BPD is between 1% and 5% in the Scandinavian population with similar prevalence rates found in US epidemiologic surveys. BPD increases the risk for suicide by …	Denmark	Clinical trial protocol	Borderline Personality Disorder	Mental Health & Addictions	100	To evaluate the Monsenso's mHealth app with respect to clinical efficacy as an adjunct to DBT-psychotherapy treatment and utility as a way to measure outcomes in BPD patients.	RCT	n/a	Mobile diary app	Assessments via mobile platform										Yes						1	Passive and active	Clinical symptoms; Physical activity; Behavioural		Yes	Yes	Yes													3	Emotional dysregulation; suicidal, self-harm thoughts; DBT skill use; Activity level; phone use;	Descriptive
Feasibility of Using Mobile ECG Recording Technology to Detect Atrial Fibrillation in Low-Resource Settings	G.F., Evans; A., Shirk; P., Muturi	Background Screening for atrial fibrillation (AF), a major risk factor for stroke that is on the rise in Africa, is becoming increasingly critical. Objectives This study sought to examine the feasibility of using mobile electrocardiogram (ECG) recording technology to detect AF. Methods In this prospective observational study, we used a mobile ECG recorder to screen 50 African adults (66% women; m…	Kenya	Journal article	Atrial fibrillation	Cardiovascular	50	to examine the feasibility of using mobile electrocardiogram (ECG) recording technology to detect AF.	Prospective observational study	n/a	mobile ECG recorder (AliveCor Kardia)	Parameter-specific biosensors						Yes										1	Passive	Physiological;	Yes																1	Heart rhythm	Diagnostic
Feasibility and validity of mobile cognitive testing in patients with substance use disorders	A., Bouvard; M., Dupuy; M., Chevalier; L., Jakubiec; M., Fatseas; F., Serre; H., Hurmic; M., Revranche; D., Misdrahi; M., Auriacombe	Substance use disorders are a major public health concern and cognitive impairment has been repeatedly observed in this population. However, these deficits have been traditionally explored in controlled environmental contexts based on one time-point or "average" cognitive test scores. Furthermore, these testing paradigms are unable to characterize dynamic fluctuations in cognitive capacities and …	France	Journal article	Substance use disorder	Mental Health & Addictions	61	To examine the feasibility, validity and potential biases of mobile cognitive testing in patients with substance dependence compared to healthy controls.	EMA study	n/a	Mobile phone	Mobile phone (other)											Yes					1	Active	Cognitive; Psychological; Contextual;								Yes			Yes						2	Neuropsychological / cognitive tests (executive control ability, particularly targeting inhibition, flexibility; updating abilit); Activities, environment, social interactions, stress, emotional states, craving, and substance use; Executive functioning	Descriptive
A mobile, web-based system can improve positive airway pressure adherence.	Hostler, Jordanna M; Sheikh, Karen L; Andrada, Teotimo F; Khramtsov, Andrei; Holley, Paul R; Holley, Aaron B	SleepMapper is a mobile, web-based system that allows patients to self-monitor their positive airway pressure therapy, and provides feedback and education in real time. In addition to the usual, comprehensive support provided at our clinic, we gave the SleepMapper to 30 patients initiating positive airway pressure. They were compared with patients initiating positive airway pressure at our clinic…	United States	Journal article	Sleep apnea	Other	61	To determine the association between a mobile web-based application platform and improved adherence to positive airway pressure.	Performance improvement study	Device	Mobile, web-based system (SleepMapper)	Online/web-based platform								Yes								1	Passive and active	Physiological, behavioural	Yes	Yes															2	Adherence, apnea–hypopnea index (AHI), airway leak	Descriptive
Clonidine Increases the Likelihood That Abstinence Can Withstand Unstructured Time in Buprenorphine-maintained Outpatients.	Kowalczyk, William J; Bertz, Jeremiah W; Moran, Landhing M; Phillips, Karran A; Ghitza, Udi E; Epstein, David H; Preston, Kenzie L	OBJECTIVE: In a clinical trial examining daily clonidine as an adjunct to buprenorphine treatment for opioid dependence, we found that clonidine increased opioid abstinence and decoupled stress from craving. From a personalized-medicine perspective, the next step is to identify people for whom clonidine would be beneficial. To that end, using data from the same clinical trial, we examined the ass…	United States	Journal article	Opioid dependence	Mental Health & Addictions	118	To replicate the finding that good outcomes during standard opioid agonist therapy are associated with spending more time on responsibilities, and that the converse is true for unstructured time; to determine whether randomization to adjuvant clonidine would change those associations, possibly reducing the risk of unstructured time.	Efficacy trial	Drug	Smartphone	Mobile phone (other)											Yes					1	Active	Clinical symptom; Mood; Contextual						Yes		Yes									2	Mood; Drug craving; "What were you doing when the beep occurred?”	Descriptive
Examination of real-time fluctuations in suicidal ideation and its risk factors: Results from two ecological momentary assessment studies	E.M., Kleiman; B.J., Turner; S., Fedor; E.E., Beale; J.C., Huffman	Two studies examined 2 important but previously unanswered questions about the experience of suicidal ideation: (a) How does suicidal ideation vary over short periods of time, and (b) To what degree do risk factors for suicidal ideation vary over short periods and are such changes associated with changes in suicidal ideation Participants in Study 1 were 54 adults who had attempted suicide in the …	United States	Journal article	Suicidal ideation	Mental Health & Addictions	54	To determine how suicidal ideation varies over short periods of time	EMA study	n/a	Smartphone	Mobile phone (other)											Yes					1	Active	Clinical symptoms, mood			Yes			Yes											2	Suicidal ideation; Emotions (hopelessness, burdensomeness, and loneliness)	Descriptive
Improving Hypertension Control and Patient Engagement Using Digital Tools.	Milani, Richard V; Lavie, Carl J; Bober, Robert M; Milani, Alexander R; Ventura, Hector O	Hypertension is present in 30% of the adult US population and is a major contributor to cardiovascular disease. The established office-based approach yields only 50% blood pressure control rates and low levels of patient engagement. Available home technology now provides accurate, reliable data that can be transmitted directly to the electronic medical record. We evaluated blood pressure control …	United States	Journal article	Hypertension	Cardiovascular	556	To evaluate blood pressure control in 156 patients with uncontrolled hypertension enrolled into a home-based digital-medicine blood pressure program and compared them with 400 patients (matched to age, sex, body mass index, and blood pressure) in a usual-care group after 90 days.	Program evaluation; Single site	Program	Smartphone (online portal, MyChart) Wireless blood pressure unit (Withings)	Smartphone/mobile app	Parameter-specific biosensors			Yes		Yes										2	Passive and active	Physiological; Behavioural; Contextual	Yes	Yes						Yes									3	Blood pressure; Dietary sodium and alcohol consumption, depression, medication adherence, patient activation, physical activity, health literacy, social circumstances (eg, medication affordability, number living in home), obstructive sleep apnea.	Descriptive
A Multiple Behavior Self-Monitoring Intervention for African-American Veterans with Type 2 Diabetes: A Feasibility Implementation Study.	Mbue, Ngozi D; Wang, Jing; Cron, Stanley G; Anderson, Jane A	The purpose of this study was to determine the feasibility of implementing a multiple-behavior self-monitoring intervention within a diabetes education program. This study was a 3-month pre- post-design, conducted with African-Americans (N = 20), who attended diabetes education classes at a large Veteran's Affairs (VA) hospital in Southwest Texas. Participants selfmonitored their blood glucose, d…	United States	Journal article	Type 2 diabetes	Metabolism and Endocrinology	20	To determine the feasibility of implementing a multiple-behavior self-monitoring intervention within a diabetes education program.	Pre/post feasibility study	n/a	Smartphone app	Smartphone/mobile app				Yes												1	Active	Physiological, physical activity, behavioural	Yes	Yes		Yes													3	Blood glucose, diet, exercise, weight	Descriptive
Mobile ecological momentary assessment in bipolar disorder: Relationship between study compliance and mood	M., Kelly; R., Easter; P., Babu; V., Foster; A., Kilbourne; M., McInnis	Background and Aims: Individuals with bipolar disorder (BD) experience debilitating mood fluctuations. Using technology to monitor symptoms may prove to be a promising technique for early identification of mood episodes; however, engaging in technology may be dependent on level of mood. We investigated the relationship between patients' use of a mobile ecological momentary assessment (EMA) of moo…	n.s.	Conference abstract	Bipolar disorder	Mental Health & Addictions	26	To investigate the relationship between patients' use of a mobile ecological momentary assessment (EMA) of mood and weekly clinician mood assessments.	EMA study	n/a	Smartphone app	Smartphone/mobile app				Yes												1	Active	Mood; Clinical symptoms			Yes			Yes											2	Depression; Mania	Descriptive
The effect of pathological narcissism on interpersonal and affective processes in social interactions.	Wright, Aidan G C; Stepp, Stephanie D; Scott, Lori N; Hallquist, Michael N; Beeney, Joseph E; Lazarus, Sophie A; Pilkonis Stephanie D.; ORCID: http://orcid.org/0000-0002-2664-8206, Paul A A I - ORCID: http://orcid.org/Stepp	Narcissism has significant interpersonal costs, yet little research has examined behavioral and affective patterns characteristic of narcissism in naturalistic settings. Here we studied the effect of narcissistic features on the dynamic processes of interpersonal behavior and affect in daily life. We used interpersonal theory to generate transactional models of social interaction (i.e., linkages …	United States	Journal article	Pathological narcissism	Mental Health & Addictions	102	To study the effect of narcissistic features on the dynamic processes of interpersonal behavior and affect in daily life.	EMA study	n/a	Smartphone app	Smartphone/mobile app				Yes												1	Active	Mood; Behavioural; Experience		Yes				Yes	Yes										3	Positive and negative affect; Own behaviour; Partner’s behavior (scored along the dimensions of dominant-submissive and affiliative-quarrelsome)	Predictive
Variability in emotional symptoms and fatigue measured via mobile ecological momentary assessment after TBI	S., Juengst; L., Terhorst; P., Arenth	Research Objectives: To investigate the within-and between-person variability in self-reported emotional symptoms and fatigue, measured through ecological momentary assessment (EMA), among individuals with chronic traumatic brain injury (TBI).Design: Prospective cohort study of adults with chronic TBI completing daily assessments via a smartphone application for 8 weeks [1]. Setting(s): Community…	n.s.	Conference abstract	Traumatic brain injury	Neurology/CNS	17	To investigate the within-and between-person variability in self-reported emotional symptoms and fatigue, measured through ecological momentary assessment (EMA), among individuals with chronic traumatic brain injury (TBI).	Prospective cohort study	n/a	Smartphone app	Smartphone/mobile app				Yes												1	Active	Mood; Clinical symptoms			Yes			Yes											2	Positive and negative affect; Depressive symptoms; fatigue	Descriptive
A randomised controlled trial comparing smartphone enabled remote video observation with direct observation of treatment for tuberculosis	A., Story; R., Aldridge; C., Smith; E., Garber; J., Hall; G., Fernandez; L., Possas; S., Hemming; M., Coxsedge; F., Wurie; S., Luchenski; I., Abubakar; T., McHugh; P., White; J.M., Watson; M., Lipman; R., Garfein	Background Directly observed treatment (DOT) has been the standard of care for tuberculosis since the early 1990s. In England DOT is targeted at those considered to be at high risk of poor adherence and clinically complex patients. We report the first randomised controlled trial of smartphoneenabled video observation of treatment (VOT) for active tuberculosis compared to DOT. Methods Tuberculosis…	England	Conference abstract	Tuberculosis	Infectious Diseases/Vaccines	226	Report on the first randomised controlled trial of smartphone-enabled video observation of treatment (VOT) for active tuberculosis compared to directly observed treatment (DOT).	RCT	Program	Smartphone app - Video observation of treatment (VOT)	Smartphone/mobile app				Yes												1	Passive	Behavioural		Yes															1	Completion of scheduled observations	Descriptive
Utilizing smartphones to collect longitudinal digital phenotypes in patients with Schizophrenia	J., Torous; P., Staples; L., Sandoval; I., Barnett; J.P., Onnela	Background: Digital phenotyping, the moment-by-moment quantification of the individual-level human phenotype using data from digital devices as proposed by JP Onnela, holds the potential to brings a steam of real time objective behavioral and physiological data into psychiatric research. In our ongoing study, we utilize the Beiwe platform to assess the feasibility and validity of passive data (GP…	n.s.	Conference abstract	Schizophrenia	Mental Health & Addictions	17	To utilize the Beiwe platform to assess the feasibility and validity of passive data (GPS, accelerometer, voice, call logs, and text logs, screen use) from the personal smartphones of patients with Schizophrenia as well as its utility in predicting relapse.	EMA, digital phenotyping study	n/a	Smartphone app (Biewe)	Smartphone/mobile app				Yes												1	Passive	Geospatial; Behavioural; Physical activity		Yes		Yes									Yes				3	Location, daily mobility patterns; voice, call logs, and text logs,screen use; Utility in predicting relapse.	Predictive
Digital phenotyping in Schizophrenia	J., Torous; J.P., Onnela; P., Staples; L., Sandoval; I., Barnett	Background: The purpose of our study is to determine if self reported symptom surveys and passive data (GPS, accelerometer, voice samples, call logs, and text logs) collected from patients with Schizophrenia in real time on their personal smartphone may be useful in predicting relapse. Method(s): Research subjects are adults (age 18-45, both sexes) who have been diagnosed with Schizophrenia or sc…	United States	Conference abstract	Schizophrenia	Mental Health & Addictions	14	To determine if self reported symptom surveys and passive data (GPS, accelerometer, voice samples, call logs, and text logs) collected from patients with Schizophrenia in real time on their personal smartphone may be useful in predicting relapse.	Digital phenotyping study	n/a	Smartphone app (Biewe) with GPS, accelerometer	Smartphone/mobile app				Yes												1	Passive and active	Clinical symptoms; Geospatial; Physical activity			Yes	Yes									Yes				3	Mobility; Socialbility (voice samples, call logs, and text logs)	Predictive
Digital phenotyping: A novel method for quality of life assessment in patients with brain tumors	D., Cote; I., Barnett; J., Senders; H., Dawood; P., Staples; L., Nayak; J.P., Onnela	INTRODUCTION: Digital phenotyping (DP) is a novel approach for moment-by-moment quantification of the individual-level human social and behavioral phenotype in-situ using data from personal digital devices. Here, we report the first application of DP in a population of patients with brain tumors. METHOD(S): Participants installed Beiwe, a smartphone application designed for DP, on their phones. T…	n.s.	Conference abstract	Brain tumor	Oncology	8	To report the first application of digital phenotyping in a population of patients with brain tumors.	Digital phenotyping study	n/a	Smartphone app (Biewe) with GPS, accelerometer	Smartphone/mobile app				Yes												1	Passive and active	Clinical symptoms; Behavioural; Functional;		Yes	Yes											Yes			3	Pain; Functional status, quality of life, Quality of life; Mobility (using GPS data); Sociability (using text message and call logs);	Descriptive
Ecological momentary assessment of negative symptoms in schizophrenia: Relationships to effort-based decision making and reinforcement learning.	Moran, Erin K; Culbreth, Adam J; Barch, Deanna M	Negative symptoms are a core clinical feature of schizophrenia, but conceptual and methodological problems with current instruments can make their assessment challenging. One hypothesis is that current symptom assessments may be influenced by impairments in memory and may not be fully reflective of actual functioning outside of the laboratory. The present study sought to investigate the validity …	United States	Journal article	Schizophrenia	Mental Health & Addictions	31	To investigate the validity of assessing negative symptoms of schizophrenia using ecological momentary assessment (EMA). P	EMA study	n/a	Smartphone app (EasyM)	Smartphone/mobile app				Yes												1	Active	Clinical symptoms; Contextual; Cognitive			Yes					Yes			Yes						3	Motivation; Pleasure; Working memory	Descriptive
Assessment of an Electronic Intervention in Young Women with Heavy Menstrual Bleeding	J.E., Dietrich; D.L., Yee; X.M., Santos; J.L., Bercaw-Pratt; J., Kurkowski; H., Soni; Y.J., Lee-Kim; M.D., Shah; D., Mahoney	Study Objective, Design, Setting, Participants, Interventions, and Main Outcome Measures Bleeding disorders (BD) occur in up to 50% of adolescents with heavy menstrual bleeding (HMB). This presents unique challenges to health care providers because of the complexity of treating the condition and such complexity can result in difficulty with patients understanding basic information about their con…	United States	Journal article	Heavy menstrual bleeding	Women's Health	45	to use an electronic approach to enhance patient compliance with medications used to treat their HMB, and to provide educational access to adolescents with BD.	Prospective cohort study	Drug	Smartphone app (iPeriod);	Smartphone/mobile app				Yes												1	Active	Behavioural, Clinical symptoms		Yes	Yes														2	Menstrual flow, Cramps Breakthrough bleeding, Mood, Medication use	Descriptive
CrossCheck: Integrating self-report, behavioral sensing, and smartphone use to identify digital indicators of psychotic relapse.	Ben-Zeev, Dror; Brian, Rachel; Wang, Rui; Wang, Weichen; Campbell, Andrew T; Aung, Min S H; Merrill, Michael; Tseng, Vincent W S; Choudhury, Tanzeem; Hauser, Marta; Kane, John M; Scherer, Emily A	OBJECTIVE: This purpose of this study was to describe and demonstrate CrossCheck, a multimodal data collection system designed to aid in continuous remote monitoring and identification of subjective and objective indicators of psychotic relapse., METHOD: Individuals with schizophrenia-spectrum disorders received a smartphone with the monitoring system installed along with unlimited data plan for …	United States	Journal article	Psychosis	Mental Health & Addictions	5	To describe and demonstrate CrossCheck, a multimodal data collection system designed to aid in continuous remote monitoring and identification of subjective and objective indicators of psychotic relapse.	EMA study	n/a	Smartphone app and Sensors (CrossCheck)	Smartphone/mobile app				Yes												1	Passive and active	Behavioural; Physical activity, Geospatial		Yes		Yes									Yes				3	Physical activity, geospatial activity, speech frequency, speech duration; Device use data (call and text activity, app use);	Descriptive
Reporting Patient Generated Health Data and Patient Reported Outcomes With Health Information Technology	NCT03386773	This study will assess the feasibility of using patient-centered, commercial off-the-shelf (COTS) health information technology (IT) solutions to collect patient generated health data (PGHD) and patient-reported outcomes (PROs) from diverse, low-income disadvantaged populations. These data will then be mapped and reported in a way that will allow them to be made actionable and used to improve hea…	United States	Clinical trial protocol	Obesity	Metabolism and Endocrinology	300	To assess the feasibility of using patient-centered, commercial off-the-shelf (COTS) health information technology (IT) solutions to collect patient generated health data (PGHD) and patient-reported outcomes (PROs) from diverse, low-income disadvantaged populations.	RCT	Program	Smartphone app; and/or Fitness tracker	Smartphone/mobile app	Wearable			Yes	Yes											2	Active	Clinical symptoms; Behavioural; QoL		Yes	Yes													Yes	3	Patient Activation Measurement (PAM)-13; Health Related Quality of Life Scores (HRQOL)-4; Weight; Healthy Days Symptoms Score	Descriptive
Interim analysis from FLOODLIGHT: A prospective pilot study to evaluate the feasibility of conducting remote patient monitoring with the use of digital technology in patients with multiple sclerosis	P., Mulero; L., Midaglia; X., Montalban; J., Graves; S.L., Hauser; L., Julian; M., Baker; J., Schadrack; C., Gossens; A., Scotland; F., Lipsmeier; A., Creagh; C., Bernasconi; S., Belachew	Background: Sensor-based, high-yield active and passive monitoring may be more sensitive and specific than periodic in-clinic assessments to measure progression in multiple sclerosis (MS). We present correlations between smartphone-based and in-clinic assessments of cognitive and physical measures in patients with MS. Objective(s): To report interim analysis of correlations between smartphone-bas…	Spain	Conference abstract	Multiple sclerosis	Neurology/CNS	30	To report interim analysis of correlations between smartphone-based and in-clinic tests from the FLOODLIGHT (NCT02952911) study.	Prospective pilot study	n/a	Smartphone app; Smartwatch	Smartphone/mobile app	Wearable			Yes	Yes											2	Passive and active	Physical activity; Gait; Cognitive; Mood; Clinical symptoms; Motor/functional			Yes	Yes		Yes					Yes	Yes		Yes			6	Gait; Mobility; Posture; Balance; Cognition; Mood; Symptoms; Hand Motor Function	Descriptive
A novel hybrid approach to real-world data capture in a mepolizumab study	S., Worsley; C., Bettinson; N., Kwon; N.B., Gunsoy; N., Kotowsky; H., Mullerova; D., Chen; M., Richards; K., Wurst	Background: Randomised controlled trial data support the use of mepolizumab (mepo) in severe eosinophilic asthma (SEA). Real-world evidence from patients with diverse clinical profiles reflecting routine medical care will enhance clinical decision making. Objective(s): Describe a novel real-world hybrid data capture approach in an ongoing mepo study. Method(s): This is a single-arm prospective ob…	n.s.	Conference abstract	Severe eosinophilic asthma (SEA)	Respiratory/Pulmonary	1050	Describe a novel real-world hybrid data capture approach in an ongoing mepo study. (Primary research objective: to compare clinically significant exacerbation rates (requiring corticosteroids/emergency room visit/hospitalisation) in the 12m pre-vs post-mepo use.)	Single-arm prospective observational study	Drug	Smartphone app; Wearable activity monitor	Smartphone/mobile app	Wearable			Yes	Yes											2	Passive and active	Physiological, behavioural	Yes	Yes															2	Smartphone app (impact of corticosteroid reduction on sleep); Wearable activity monitor (activity, sleep)	Descriptive
The women's health and migraine trial (WHAM): A randomized controlled trial of behavioral weight loss as a treatment for migraine in women with overweight/obesity	D.S., Bond; J.G., Thomas; R.B., Lipton; J.M., Pavlovic; K.C., O'Leary; J., Roth; L., Rathier; E.W., Evans	Objectives: Research suggests that obesity is both a risk and exacerbating factor for migraine, particularly in reproductiveaged women. Additionally, uncontrolled studies suggest that weight loss has potential to reduce migraine frequency and severity in the context of obesity. The present study is the first to test the efficacy of a standardized behavioral weight loss (BWL) intervention for decr…	n.s.	Conference abstract	Migraine	Pain	108	to test the efficacy of a standardized behavioral weight loss (BWL) intervention for decreasing headache frequency and severity in women with comorbid migraine and overweight/obesity within a randomized controlled tria	RCT	Program	Smartphone diary	Assessments via mobile platform										Yes						1	Active	Clinical symptoms			Yes														1	headache activity (number of migraine headache days)	Descriptive
A pilot study of the feasibility and potential effectiveness of using smartphones to provide recovery support	C.K., Scott; M.L., Dennis; D., Gustafson	Aims: Smartphone applications can potentially provide recovery monitoring and support in real-time, real-life contexts. Study aims included determining feasibility using smartphones to: (a) teach self-monitoring through ecological momentary assessments (EMA), (b) provided recovery support through phone-based ecological momentary interventions (EMI); and (c) Use EMA and EMI data to predict substan…	United States	Journal article	Substance use disorder	Mental Health & Addictions	52	Determining feasibility of: a) Adolescents completing ecological momentary assessments (EMA) and recovery support ecological momentary interventions (EMI) via smartphones; and b) Using EMA and EMI data to predict substance use in the subsequent week.	Prospective cohort	n/a	Smartphone EMA	Assessments via mobile platform										Yes						1	Active	Behavioural, clinical symptoms		Yes	Yes														2	Substance use	Predictive
Internet-based training of coronary artery patients: the Heart Cycle Trial.	Skobel, Erik; Knackstedt, Christian; Martinez-Romero, Alvaro; Salvi, Dario; Vera-Munoz, Cecilia; Napp, Andreas; Luprano, Jean; Bover, Ramon; Gloggler, Sigrid; Bjarnason-Wehrens, Birna; Marx, Nikolaus; Rigby, Alan; Cleland, John	Low adherence to cardiac rehabilitation (CR) might be improved by remote monitoring systems that can be used to motivate and supervise patients and tailor CR safely and effectively to their needs. The main objective of this study was to evaluate the feasibility of a smartphone-guided training system (GEX) and whether it could improve exercise capacity compared to CR delivered by conventional meth…	Germany; United Kingdom; Spain	Journal article	Coronary artery disease	Cardiovascular	118	to evaluate the feasibility of a smartphone-guided training system (GEX) and whether it could improve exercise capacity compared to CR delivered by conventional methods for patients with coronary artery disease (CAD).	prospective, randomized, international, multi-center study	n/a	Smartphone-guided training system (GEx); sensor monitoring breathing rate and electrocardiogram	Mobile phone (other)	Parameter-specific biosensors					Yes					Yes					2	Passive	Physiological; Physical activity; Behavioural	Yes	Yes		Yes													3	Training intensity, arrhythmias and adherence to training prescriptions	Prescriptive
Validation of actigraphy-derived sleep metrics in Parkinson's disease (PD) patients and elderly controls, taking into account clinical and physiological status	J., Munro; R., Wolz; D., Hill	Objective: To developed a novel sleep quantification method using raw actigraphy data from well characterized PD subjects and elderly controls with overnight PSG and home monitoring data. Background(s): Sleep disturbance is a common non-motor symptom of PD with negative impact on patients' health and quality of life. Wearable biosensors incorporating 3-axis accelerometers (actigraphy), have the p…	n.s.	Conference abstract	Parkinson's disease	Neurology/CNS	26	To developed a novel sleep quantification method using raw actigraphy data from well characterized PD subjects and elderly controls with overnight PSG and home monitoring data.	n.s.	n/a	Wearable biosensors incorporating 3-axis accelerometers	Wearable					Yes											1	Passive	Sleep										Yes							1	Sleep efficiency (% of time in bed spent asleep)	Descriptive
Automated dosing schemes for administration of microtablets of levodopa for Parkinson's disease, using wearable sensors	I., Thomas; F., Bergquist; D., Johansson; D., Nyholm; M., Memedi	Objective: The aim of this study is to investigate the feasibility of using a dose optimization algorithm for dose individualization of microtables of levodopa. Background(s): Motor complications in PD are managed by individualizing oral levodopa treatment. An algorithm that uses sensor ratings (Memedi et al., 2016) to produce individualized dosing schemes was developed. Dosing schemes with speci…	Sweden	Research forum abstract	Parkinson's disease	Neurology/CNS	14	To investigate the feasibility of using a dose optimization algorithm for dose individualization of microtables of levodopa.	Clinical trial	Program	Wearable sensor (Parkinson’s kinetigraph (PKG))	Wearable					Yes											1	Passive	Physical activity				Yes													1	Motor states	Descriptive
Wearable sensors to predict improvement following an exercise intervention in patients with knee osteoarthritis.	Kobsar, Dylan; Osis, Sean T; Boyd, Jeffrey E; Hettinga, Blayne A; Ferber, Reed	BACKGROUND: Muscle strengthening exercises consistently demonstrate improvements in the pain and function of adults with knee osteoarthritis, but individual response rates can vary greatly. Identifying individuals who are more likely to respond is important in developing more efficient rehabilitation programs for knee osteoarthritis. Therefore, the purpose of this study was to determine if pre-in…	Canada	Journal article	Knee osteoarthritis	Rheumatology	39	to determine if pre-intervention multi-sensor accelerometer data (e.g., back, thigh, shank, foot accelerometers) and patient reported outcome measures (e.g., pain, symptoms, function, quality of life) can retrospectively predict post-intervention response to a 6-week hip strengthening exercise intervention in a knee OA cohort.,	n.s.	Program	Wearable sensors [four synchronized inertial measurement units (iNEMO inertial module)]	Wearable					Yes											1	Passive	Physical activity				Yes													1	Linear accelerations; Angular velocities	Predictive
Personalized Hypertension Management Using Patient-Generated Health Data Integrated With Electronic Health Records (EMPOWER-H): Six-Month Pre-Post Study	Lv, Nan; Xiao, Lan; Simmons, Martha L; Rosas, Lisa G; Chan, Albert; Entwistle, Martin; N., Lv; L., Xiao; M.L., Simmons; L.G., Rosas; A., Chan; Entwistle M. AO - Lv Lan; ORCID: http://orcid.org/0000-0002-1265-7494 AO - Simmons, Martha L.; ORCID: http://orcid.org/0000-0002-4045-9655 AO - Chan, Albert; ORCID: http://orcid.org/0000-0002-4972-5569 AO - Rosas, Lisa G.; ORCID: http://orcid.org/00, Nan; …	BACKGROUND: EMPOWER-H (Engaging and Motivating Patients Online With Enhanced Resources-Hypertension) is a personalized-care model facilitating engagement in hypertension self-management utilizing an interactive Web-based disease management system integrated with the electronic health record. The model is designed to support timely patient-provider interaction by incorporating decision support tec…	United States	Journal article	Hypertension	Cardiovascular	149	To evaluate the program among patients within primary care already under management for hypertension and with uncontrolled BP.	Pre-post study	Program	Web-based disease management system; EMPOWER-H included (1) a wireless BP monitor; (2) a smartphone (Apple iPhone 3) with 2 study apps (described below); (3) a comprehensive dashboard of the status of a patient’s personalized action plan, treatment goals, and self-monitoring data, available directly from within PAMF’s Web-based patient portal (My Health Online); (4) a pedometer for monitoring ste…	Online/web-based platform	Parameter-specific biosensors	Smartphone/mobile app	Wearable	Yes	Yes	Yes		Yes								4	Passive and active	Physiological; Behavioural; Contextual; QoL	Yes	Yes						Yes								Yes	4	Blood pressure; weight, intervention contacts, diet, physical activity (steps), smoking, knowledge, and health-related quality of life.	Descriptive
Long-term wireless pH monitoring of the distal esophagus: prolonging the test beyond 48 hours is unnecessary and may be misleading.	Capovilla, G; Salvador, R; Spadotto, L; Voltarel, G; Pesenti, E; Perazzolo, A; Nicoletti, L; Merigliano, S; Costantini, M	Wireless pH monitoring of the esophagus has been widely used to detect GERD for more than a decade. It is generally well tolerated and accepted by patients, but it is still unclear whether prolonging a recording beyond the usual 48 hours can improve the test's diagnostic value. The aim of this study is to examine the diagnostic yield of 96-hour pH monitoring vis-a-vis 24- and 48-hour tests, and t…	Italy	Journal article	GERD	Gastroenterology	99	to examine the diagnostic yield of 96-hour pH monitoring vis-a-vis 24- and 48-hour tests, and to ascertain whether any gain in diagnostic terms was of genuine clinical utility.	Prospective, observational study	n/a	Wireless capsule (Bravo pH monitoring system)	Ingestible												Yes				1	Passive	Physiological	Yes																1	pH of esophagus	Diagnostic
Sleep-Wake Patterns and Cognition of Older Adults with Amnestic Mild Cognitive Impairment (aMCI): A Comparison with Cognitively Healthy Adults and Moderate Alzheimer's Disease Patients.	Wams, Emma J; Wilcock, Gordon K; Foster, Russell G; Wulff, Katharina	OBJECTIVE: Age-related cognitive impairment and the prevalence of neurodegenerative disease contribute to decreasing quality of life in affected individuals and their families as well as demand considerable societal responsibility. Sleep supports overall brain activity and contributes to both physical and mental health. As a result, sleep is an attractive target for exploring ways to promote heal…	United Kingdom	Journal article	Amnestic mild cognitive impairment	Neurology/CNS	29	to characterise cognitive performance and sleepwake behaviour in older adults with different degrees of cognitive impairment.,	Cross-sectional field study	n/a	Wrist-worn actigraph; Computerized cognitive tasks (CANTAB eclipse™,	Wearable	Assessments via mobile platform				Yes					Yes						2	Passive and active	Sleep; Cognitive										Yes	Yes						2	sleep quality (i.e. indexed as global sleep quality, number of wake bouts at night, sleep efficiency, fragmentation index); sleep quantity; Cognitive function/impairment (memory, attention)	Descriptive
Wireless Monitoring Program of Patient-Centered Outcomes and Recovery Before and After Major Abdominal Cancer Surgery.	Sun, Virginia; Dumitra, Sinziana; Ruel, Nora; Lee, Byrne; Melstrom, Laleh; Melstrom, Kurt; Woo, Yanghee; Sentovich, Stephen; Singh, Gagandeep; Fong, Yuman	Importance: A combined subjective and objective wireless monitoring program of patient-centered outcomes can be carried out in patients before and after major abdominal cancer surgery., Objective: To conduct a proof-of-concept pilot study of a wireless, patient-centered outcomes monitoring program before and after major abdominal cancer surgery., Design, Setting, and Participants: In this proof-o…	United States	Journal article	Abdominal cancer	Oncology	20	To conduct a proof-of-concept pilot study of a wireless, patient-centered outcomes monitoring program before and after major abdominal cancer surgery.,	proof-of-concept pilot study	n/a	Wristband pedometer (Vivofit 2); Online survey system (DatStat)	Wearable	Online/web-based platform				Yes			Yes								2	Passive and active	Clinical symptoms; QoL; Pain; Mood			Yes			Yes									Yes	Yes	4	Symptom severity and interference; QOL (mobility, self-care, usual activities, pain or discomfort, and anxiety or depression)	Descriptive
Correlating multimodal signals with asthma control in children using khealth personalized digital health system	M.S., Kalra; A., Sheth; T., Banerjee; U., Jaimini; D., Kadariya; V., Sridharan; K., Thirunarayam; R., Venkataramanan	Rationale: In United States, 6.3 million children suffer from asthma. The objective of this clinical trial is to evaluate effectiveness of extensive types of patient-generated health data (PGHD) and passively sensed data (collectively called multimodal signals), and their processing using Artificial Intelligence (AI) and data analysis techniques for augmented personalized health care that support…	United States	Conference abstract	Asthma	Respiratory/Pulmonary	50	to evaluate effectiveness of extensive types of patient-generated health data (PGHD) and passively sensed data (collectively called multimodal signals), and their processing using Artificial Intelligence (AI) and data analysis techniques for augmented personalized health care that supports personalized disease understanding (e.g., which factors are significant for a specific patient), self assess…	Clinical trial	n/a	kHealth kit (android tablet with a mobile health application; Bluetooth connected Fitbit Charge 2, Peak flow meter, and Foobot, an indoor air quality monitor.	Smartphone/mobile app	Wearable	Parameter-specific biosensors	Environmental sensors	Yes	Yes	Yes			Yes							4	Passive and active	Physiological; Clinical symptoms; Physical activity; Environmental	Yes		Yes	Yes	Yes												4	cough; wheeze; inhaler use; chest tightness; total sleep time; pollen; rescue medication; Air Quality Index; physical activity;	Prescriptive
Serum adipokine levels and associations with patient-reported fatigue in systemic lupus erythematosus.	Mahieu, Mary A; Ahn, Grace E; Chmiel, Joan S; Dunlop, Dorothy D; Helenowski, Irene B; Semanik, Pamela; Song, Jing; Yount, Susan; Chang, Rowland W; Ramsey-Goldman, Rosalind	Physical activity ameliorates fatigue in systemic lupus erythematosus (SLE) patients by an unknown mechanism. Adipokines, which are influenced by adiposity and physical activity, may be associated with patient-reported fatigue. We describe cross-sectional associations between adipokines and fatigue, physical activity, and SLE disease activity. We measured adipokines, self-reported fatigue, and ob…	United States	Journal article	Lupus	Rheumatology	129	To describe cross-sectional associations between adipokines and fatigue, physical activity, and SLE disease activity.	Cross-sectional pilot study	n/a	Accelerometer; Computer (PROMIS)	Wearable	Online/web-based platform				Yes			Yes								2	Passive and active	Clinical symptoms; Physical activity			Yes	Yes													2	Fatigue; Physical activity;	Descriptive
Characterizing the clinical relevance of digital phenotyping data quality with applications to a cohort with schizophrenia.	Torous, John; Staples, Patrick; Barnett, Ian; Sandoval, Luis R; Keshavan, Matcheri; Onnela, Jukka-Pekka	Digital phenotyping, or the moment-by-moment quantification of the individual-level human phenotype in situ using data from personal digital devices and smartphones, in particular, holds great potential for behavioral monitoring of patients. However, realizing the potential of digital phenotyping requires understanding of the smartphone as a scientific data collection tool. In this pilot study, w…	United States	Journal article	Schizophrenia	Mental Health & Addictions	16	To detail a procedure for estimating data quality for smartphone sensor data that is scheduled to be sampled according to a fixed schedule specified by investigators, and explore clinical implications of data quality for a digital phenotyping study in a schizophrenic cohort.	Pilot study	n/a	Beiwe smartphone app (includes accelerometer)	Smartphone/mobile app				Yes												1	Passive and active	Clinical symptoms; Physical activity; Geospatial; Behavioural;		Yes	Yes	Yes									Yes				4	Mood, anxiety, sleep, psychosis, medication adherence; location; mobility; App use (call and text logs, screen on/off status,and phone battery charging status)	Descriptive
PINGS (Phone-Based Intervention Under Nurse Guidance After Stroke): Interim Results of a Pilot Randomized Controlled Trial.	Sarfo, Fred; Treiber, Frank; Gebregziabher, Mulugeta; Adamu, Sheila; Patel, Sachin; Nichols, Michelle; Awuah, Dominic; Sakyi, Asumadu; Adu-Darko, Nyantakyi; Singh, Arti; Tagge, Raelle; Carolyn, Jenkins; Ovbiagele, Bruce	BACKGROUND AND PURPOSE: Stroke exacts an immense toll in sub-Saharan Africa where there are few resources, and stroke prevention research is limited. The aim of this study is to test the feasibility and preliminary efficacy of an m-Health technology-enabled, nurse-guided intervention in improving blood pressure (BP) control among Ghanaian stroke patients within 1 month of symptom onset., METHODS:…	Ghana	Journal article	Stroke	Neurology/CNS	60	to test the feasibility and preliminary efficacy of an m-Health technology-enabled, nurse-guided intervention in improving blood pressure (BP) control among Ghanaian stroke patients within 1 month of symptom onset.,	2-arm cluster pilot randomized controlled trial	n/a	Blue-toothed UA-767Plus BT BP device and smartphone	Parameter-specific biosensors	Mobile phone (other)					Yes					Yes					2	Passive and active	Physiological; Behavioural	Yes	Yes															2	Systolic blood pressure; medication adherence	Descriptive
Mobile & Sensor Technology Helps Head & Neck Cancer Patients.	Fuerst, Mark L	The use of mobile and sensor technology can lower symptom severity for patients with head and neck cancer, according to a new study (Abstract 6063). Sensor and mobile technology can enable monitoring of patients' symptoms and related outcomes during critical periods of outpatient cancer treatment, can provide timely information to facilitate rapid clinical decision-making about care, and may ulti…	United States	Journal article	Head and neck cancer	Oncology	357	To determine how mobile and sensor technology can impact symptom severity for patients with head and neck cancer	n.s.	n/a	Bluetooth-enabled weight scale, Bluetooth-enabled blood pressure cuff, and mobile tablet with a symptom-tracking app	Parameter-specific biosensors	Parameter-specific biosensors	Assessments via mobile platform				Yes				Yes						2	Passive and active	Physiological; Clinical symptoms	Yes		Yes														2	Blood pressure; Weight; Symptoms (pain, fatigue, and nausea, difficulty swallowing or chewing, skin pain/burning/rash, and problems with tasting food)	Descriptive
Consumer Smartwatches for Collecting Self-Report and Sensor Data: App Design and Engagement.	BEUKENHGRST, Anna L; SERGEANT, Jamie C; LITTLE, Max A; McBETH, John; DIXON, William G	Longitudinal data from patients' natural environments would benefit chronic disease care, yet most devices cannot collect sensor data alongside patient-reported outcomes. Here we describe Koalap, a consumer cellular smartwatch application that collects patient-reported outcomes alongside physical activity data from various sensors. Additionally, we show preliminary results indicating high engagem…	United Kingdom	Journal article	Knee osteoarthritis	Rheumatology	26	To examine (a) the feasibility of consumer cellular smartwatches for collection of patient-reported outcomes alongside continuous sensor data and (b) the relationship between pain and physical activity. T	Prospective cohort study	n/a	Consumer cellular smartwatch application (Koalap)	Wearable					Yes											1	Passive and active	Physical activity; Clinical symptoms			Yes	Yes													2	Step count, Walking inclines, Heart rate; Pain; Knee injury and Osteoarthritis Outcome Score	Descriptive
First real-world impact of a novel digital medicine program on medication adherence and hospital utilization among heart failure patients	T., Salam; D., Medaglio; L., Deal; M., Tran	Introduction: Among heart failure (HF) patients, poor medication adherence is associated with increased healthcare utilization. Addressing non-adherence is integral to developing effective treatment plans, improving shared decision-making, and optimizing patient outcomes. Usual methods of measuring adherence (e.g., self-report, pill counts, refill records) are un-reliable, retrospective, and do n…	United States	Conference abstract	Heart failure	Cardiovascular	29	To evaluate the real-world impact of the DMP on adherence and hospital utilization in HF patients.	n.s.	Drug	DigiMedsTM (medications with ingestible sensors),; wearable patch communicating ingestion; mobile application.	Ingestible	Wearable	Smartphone/mobile app		Yes	Yes							Yes				3	Passive and active	Behavioural		Yes															1	Adherence	Descriptive
Impact of a novel digital medicine program on adherence to oral hepatitis C treatment and sustained virologic response	A., Slevin; E., Smith; K., Saeian; L., Cockerham; M., Gibiansky; E., Travis	BACKGROUND: Adherence to direct-acting agents (DAA) can prevent avoidable hepatitis C virus (HCV) treatment failures. Real-world data on adherence to DAAs is limited. Risk factors for poor adherence to HCV therapy include unemployment, lack of education, alcohol/drug abuse, and psychiatric conditions. Usual methods to assess adherence (i.e., pill counts routinely conducted by clinical pharmacists…	United States	Journal article	Hepatitis C	Infectious Diseases/Vaccines	15	To assess real-world adherence and SVR rates in chronic HCV infected patients on digital versions of sofosbuvir/ledipasvir (SOF/LDV) or sofosbuvir/velpatasvir (SOF/VEL).	Adherence study	Drug	Digital medicine with ingestible sensors; Mobile app (Proteus Discover)	Ingestible	Smartphone/mobile app			Yes								Yes				2	Passive	Behavioural		Yes															1	Adherence	Descriptive
Home-Based e-Health Platform for Multidimensional Telemonitoring of Symptoms, Body Weight, Sleep, and Circadian Activity: Relevance for Chronomodulated Administration of Irinotecan, Fluorouracil-Leucovorin, and Oxaliplatin at Home-Results From a Pilot Stu	Innominato, Pasquale; Komarzynski, Sandra; Karaboue, Abdoulaye; Ulusakarya, Ayhan; Bouchahda, Mohamed; Haydar, Mazen; Bossevot-Desmaris, Rachel; Mocquery, Magali; Plessis, Virginie; Levi, Francis	PURPOSE: To assess the impact of chronomodulated irinotecan fluorouracil-leucovorin and oxaliplatin (chronoIFLO4) delivered at home on the daily life of patients with cancer in real time using a home-based e-Health multifunction and multiuser platform. This involved multidimensional telemonitoring of circadian rest-activity rhythm (CircAct), sleep, patient-reported outcome measures, and body weig…	France	Journal article	Cancer patients receiving chemotherapy	Oncology	31	To assess the impact of chronomodulated irinotecan fluorouracil-leucovorin and oxaliplatin (chronoIFLO4) delivered at home on the daily life of patients with cancer in real time using a home-based e-Health multifunction and multiuser platform.	Pilot study	Drug	eHealth platform (inCASA), consisting of a touch-screen computer with the SARA software, a body weight scale connected via Bluetooth to the SARA application, and a modified watch-sized wrist accelerometer	Software	Parameter-specific biosensors	Smartphone/mobile app	Wearable	Yes	Yes	Yes								Yes		4	Passive and active	Physiological; Sleep; Clinical symptoms	Yes		Yes							Yes							3	Circadian rest-activity rhythm; Sleep; Weight; Fatigue; Insomnia; Anorexia; Interference with daily life	Descriptive
AIR Louisville: Addressing Asthma With Technology, Crowdsourcing, Cross-Sector Collaboration, And Policy.	Barrett, Meredith; Combs, Veronica; Su, Jason G; Henderson, Kelly; Tuffli, Michael	Cross-sector partnerships benefit public health by leveraging ideas, resources, and expertise from a wide range of partners. In this study we documented the process and impact of AIR Louisville (a collaboration forged among the Louisville Metro Government, a nonprofit institute, and a technology company) in successfully tackling a complex public health challenge: asthma. We enrolled residents of …	United States	Journal article	Asthma	Respiratory/Pulmonary	497	To evaluate the extent to which adigital health intervention improved asthma out-comes in a real-world setting, and its impact onengaging cross-sector partners and informing municipal policy making	Pragmatic, sin-gle-arm study	Drug	Electronic inhaler sensors; Smartphone	Parameter-specific biosensors	Mobile phone (other)					Yes					Yes					2	Passive and active	Physiological, behavioural, contextual/demo, clinical symptoms	Yes	Yes	Yes					Yes									4	Medication use, demographic information (age, gender, race), asthma symptoms	Prescriptive
PILOTING A NOVEL DEVICE FOR MONITORING MEDICATION ADHERENCE IN URBAN CHILDREN WITH ASTHMA	L., Behrooz; M., Dilley; C., Petty; W., Sheehan	Introduction: Asthma is the most common chronic disease of childhood. If poorly controlled can considerably lower the quality of life. Medication non-adherence is a major reason for asthma exacerbation. Recent mobile health technology interventions are valid tools that can improve care. We aimed to assess the efficacy of an innovative tracking system for asthma management in children. Method(s): …	n.s.	Conference abstract	Pediatric asthma	Respiratory/Pulmonary	26	to assess the efficacy of an innovative tracking system for asthma management in children.	Pilot study	Drug	electronic monitoring device paired with an app	Electronic medication monitors	Smartphone/mobile app			Yes									Yes			2	Active	Clinical symptoms; Behavioural; Experience		Yes	Yes				Yes										3	changes in Asthma Control Test (ACT) score, caregiver satisfaction and medication adherence.	Descriptive
Real-word effectiveness of fixed-site highfrequency transcutaneous electrical nerve stimulation in chronic low back pain	S., Gozani	Purpose Chronic low back pain (CLBP) is a common health problem associated with substantial disability and economic burden. Recent epidemiological studies estimated the point prevalence of CLBP in U.S. adults at 10-13%. In a national health survey, 28% of U.S. adults reported low back pain over the prior 3-months. Annual U.S. health care expenditures for CLBP are over $100B with an additional $10…	United States	Conference abstract	Chronic low back pain	Pain	68	to evaluate the effectiveness of regular (i.e., daily or near daily) FS-TENS use in a large, real-world CLBP population.	Retrospective observational study	Procedure	Fixed-site high-frequency TENS (FS-TENS) device and companion smartphone app	Wearable	Smartphone/mobile app			Yes	Yes											2	Passive and active	Behavioural; Demographic; Pain; Physical activity; Sleep ; Mood		Yes		Yes		Yes			Yes	Yes					Yes		6	Utilization data, demographics, pain characteristics and pain ratings (intensity and interference with activity, sleep and mood)	Descriptive
Metallic Nanoislands on Graphene for Monitoring Swallowing Activity in Head and Neck Cancer Patients.	Ramirez, Julian; Rodriquez, Daniel; Qiao, Fang; Warchall, Julian; Rye, Jasmine; Aklile, Eden; S-C Chiang, Andrew; Marin, Brandon C; Mercier, Patrick P; Cheng, C K; Hutcheson, Katherine A; Shinn, Eileen H; Lipomi, Darren J	There is a need to monitor patients with cancer of the head and neck postradiation therapy, as diminished swallowing activity can result in disuse atrophy and fibrosis of the swallowing muscles. This paper describes a flexible strain sensor comprising palladium nanoislands on single-layer graphene. These piezoresistive sensors were tested on 14 disease-free head and neck cancer patients with vari…	United States	Journal article	Head and neck cancer	Oncology	14	To describe a flexible strain sensor comprising palladium nanoislands on single-layer graphene.	n.s.	n/a	flexible strain sensor comprising palladium nanoislands on single-layer graphene.	Parameter-specific biosensors						Yes										1	Passive	Physiological;	Yes																1	Differences in (1) the consistencies of food boluses when swallowed and (2) dysphagic and nondysphagic swallows.	Descriptive
Improving Blood Pressure Control Using Smart Technology.	Ciemins, Elizabeth L; Arora, Anupama; Coombs, Nicholas C; Holloway, Barbara; Mullette, Elizabeth J; Garland, Robin; Walsh Bishop-Green, Shannon; Penso, Jerry; Coon, Patricia J	BACKGROUND: The authors sought to determine if wireless oscillometric home blood pressure monitoring (HBPM) that integrates with smartphone technology improves blood pressure (BP) control among patients with new or existing uncontrolled hypertension (HTN)., METHODS: A prospective observational cohort study monitored BP control before and after an educational intervention and introduction to HBPM.…	United States	Journal article	Hypertension	Cardiovascular	484	to determine if wireless oscillometric home blood pressure monitoring (HBPM) that integrates with smartphone technology improves blood pressure (BP) control among patients with new or existing uncontrolled hypertension (HTN).,	prospective observational cohort study	n/a	Home BP monitor with smartphone	Parameter-specific biosensors						Yes										1	Passive	Physiological	Yes																1	Blood pressure	Descriptive
Adjusting Insulin Delivery to Activity (AIDA) clinical trial: Effects of activity-based insulin profiles on glucose control in children with type 1 diabetes.	Ortiz-Rubio, Paulina; Oladunjoye, Adeolu; Agus, Michael S D; Steil, Garry M	BACKGROUND: Increased daytime activity in children with type I diabetes mellitus (T1DM) is associated with increased risk of hypoglycemia., OBJECTIVE: To determine whether an automated weekly review of accelerometer, continuous glucose monitoring (CGM), and insulin pump data, could be used to identify children with increased risk of nighttime hypoglycemia and preemptively adjust the nighttime bas…	United States	Journal article	Type 1 diabetes	Metabolism and Endocrinology	20	To determine whether an automated weekly review of accelerometer, continuous glucose monitoring (CGM), and insulin pump data, could be used to identify children with increased risk of nighttime hypoglycemia and preemptively adjust the nighttime basal insulin profile according to daytime activity.	Clinical trial	n/a	Accelerometer; continuous glucose monitor (CGM) with insulin pump	Wearable	Implantable				Yes		Yes									2	Passive	Physiological, physical activity	Yes			Yes													2	Steps, glucose levels	Descriptive
Validating Left Ventricular Filling Pressure Measurements in Patients with Congestive Heart Failure: CardioMEMS‚Ñ¢ Pulmonary Arterial Diastolic Pressure versus Left Atrial Pressure Measurement by Transthoracic Echocardiography.	Tolia, Sunit; Khan, Zubair; Gholkar, Gunjan; Zughaib, Marcel	Background. Routine ambulatory echocardiographic estimates of left ventricular (LV) filling pressures are not cost-effective and are occasionally fraught with anatomic, physiologic as well as logistical limitations. The use of implantable hemodynamic devices such as CardioMEMS Heart Failure (HF) System has been shown to reduce HF-related readmission rates by remote monitoring of LV filling pressu…	United States	Journal article	Congestive heart failure	Cardiovascular	17	To investigate the correlations between CardioMEMS and echocardiography-derived estimates of central hemodynamics.	prospective, single-center study	n/a	Implantable hemodynamic device (CardioMEMS Heart Failure System)	Implantable							Yes									1	Passive	Physiological	Yes																1	Left ventricular (LV) filling pressures; Pulmonary artery diastolic pressure (PAdP)	Descriptive
Value of implantable loop recorders in patients with structural or electrical heart disease.	Sakhi, Rafi; Theuns, Dominic A M J; Bhagwandien, Rohit E; Michels, Michelle; Schinkel, Arend F L; Szili-Torok, Tamas; Zijlstra, F; Roos-Hesselink, Jolien W; Yap, Sing-Chien	Purpose: In patients with structural heart disease (SHD) or inherited primary arrhythmia syndrome (IPAS), the occurrence of unexplained syncope or palpitations can be worrisome as they are at increased risk of sudden cardiac death. An implantable loop recorder (ILR) can be a useful diagnostic tool. Our purpose was to compare the diagnostic yield, arrhythmia mechanism, and management in patients w…	The Netherlands	Journal article	Heart disease	Cardiovascular	94	to compare the diagnostic yield, arrhythmia mechanism, and management in patients with SHD, patients with IPAS, and those without heart disease.	Retrospective single-center study	n/a	Implantable loop recorder (ILR)	Implantable							Yes									1	Passive	Physiological	Yes																1	arrhythmia episodes (Syncope or palpitations)	Diagnostic
A Mobile Application for Monitoring and Management of Depressed Mood in a Vulnerable Pregnant Population.	Hantsoo, Liisa; Criniti, Stephanie; Khan, Annum; Moseley, Marian; Kincler, Naomi; Faherty, Laura J; Epperson, C Neill; Bennett, Ian M	OBJECTIVE: This study tested whether a mood tracking and alert (MTA) mobile application (app) improved mental health care delivery in a high-risk obstetric population., METHODS: Pregnant women with depressive symptomatology at <32 weeks gestation were followed for eight weeks after randomization to a control patient portal (PP) app alone or with the MTA app. The MTA app monitored activity, assess…	United States	Journal article	Depression; Pregnancy;	Mental Health & Addictions	72	This study tested whether a mood tracking and alert (MTA) mobile application (app) improved mental health care delivery in a high-risk obstetric population.	RCT	Device	Mobile app	Smartphone/mobile app				Yes												1	Active	Behavioural, clinical symptoms		Yes	Yes														2	Mood (anxiety and depression)	Prescriptive
Meal and snack-time eating disorder cognitions predict eating disorder behaviors and vice versa in a treatment seeking sample: A mobile technology based ecological momentary assessment study.	Levinson, Cheri A; Sala, Margarita; Fewell, Laura; Brosof, Leigh C; Fournier, Lauren; Lenze, Eric J	Individuals with eating disorders experience high anxiety when eating, which may contribute to the high relapse rates seen in the eating disorders. However, it is unknown if specific cognitions associated with such anxiety (e.g., fears of gaining weight) may lead to engagement in eating disorder behaviors (e.g., weighing oneself). Participants (N=66) recently treated at a residential eating disor…	United States	Journal article	Eating disorders	Mental Health & Addictions	66	To determine if specific cognitions associated with ED anxiety (e.g., fears of gaining weight) may lead to engagement in eating disorder behaviors (e.g., weighing oneself).	EMA study	n/a	Mobile app	Smartphone/mobile app				Yes												1	Active	Clinical symptoms; Mood; Behavioural		Yes	Yes			Yes											3	Eating Disorder Diagnostic Scale; Eating Disorder Inventory (psychological features); Daily Life Habits; Anxiety	Predictive
Treatment of allergic rhinitis using mobile technology with real-world data: The MASK observational pilot study.	Bousquet, J; Devillier, P; Arnavielhe, S; Bedbrook, A; Alexis-Alexandre, G; van Eerd, M; Murray, R; Canonica, G W; Illario, M; Menditto, E; Passalacqua, G; Stellato, C; Triggiani, M; Carreiro-Martins, P; Fonseca, J; Morais Almeida, M; Nogueira-Silva, L; Pereira, A M; Todo Bom, A; Bosse, I; Caimmi, D; Demoly, P; Fontaine, J F; Just, J; Onorato, G L; Kowalski, M L; Kuna, P; Samolinski, B; Anto, J M…	BACKGROUND: Large observational implementation studies are needed to triangulate the findings from randomized control trials as they reflect "real-world" everyday practice. In a pilot study, we attempted to provide additional and complementary insights on the real-life treatment of allergic rhinitis (AR) using mobile technology., METHODS: A mobile phone app (Allergy Diary, freely available in Goo…	Austria; Belgium; Denmark; Finland; France; Germany; Greece; Italy; Lithuania; Netherlands; Poland; Portugal; Spain; Sweden; United Kingdom	Journal article	Allergic rhinitis	Immunology	2871	To provide insights on the real-life treatment of allergic rhinitis (AR) using mobile technology.	Observational pilot study	Drug	Mobile app (Allergy Diary)	Smartphone/mobile app				Yes												1	Active	Clinical symptoms; QoL; Behavioural		Yes	Yes													Yes	3	Daily visual analog scales (VAS) for (i) overall allergic symptoms, (ii) nasal, ocular, and asthma symptoms, (iii) work, as well as (iv) medication use using a treatment scroll list including all OTC medications	Descriptive
The ALS mobile analyzer: Monitor disease progression using a mobile app	Y., Snir; N., Davis; I., Ron	Background: The rapidly evolving mobile technology offers a unique opportunity for the development of much needed novel tools for continuous, accurate and accessible monitoring of ALS patients in their home environment. Such tools will generate large-scale functional data for ALS research, facilitate better and more responsive clinical care for patients and accelerate ALS drug development by supp…	n.s.	Conference abstract	ALS	Neurology/CNS	900	to develop an application that collects objective, detailed and frequently sampled information about patients' clinical and functional status.	Clinical validation study	n/a	Mobile app (ALS Analyzer)	Smartphone/mobile app				Yes												1	Active	Functional														Yes			1	functional domains: breathing capacity tests, speech tests to evaluate dysarthria, line tracing and finger tapping tests (fine motor skills), arm gross motor test and walking test.	Descriptive
A Mobile App With Optical Imaging for the Self-Management of Hand Rheumatoid Arthritis: Pilot Study.	Mollard, Elizabeth; Michaud, Kaleb	BACKGROUND: Patient outcomes are improved and the burden to the health care system is reduced when individuals are active self-managers of their own health. There is a need for technology that facilitates self-management of rheumatoid arthritis (RA) and can reduce the number of patient visits, promptly identify treatment needs, and reduce the costs associated with poor RA management. A mobile app…	United States	Journal article	Rheumatoid arthritis	Rheumatology	36	The objectives of this pilot study were to (1) gather preliminary data as to whether a mobile app with hand optical imaging capabilities improves self-management behaviors (self-efficacy in managing symptoms and patient activation), (2) determine if app use shows promise in improving health outcomes (Pain, Health Assessment Questionnaire-II [HAQ-II]), and (3) determine barriers to using the mobil…	Mixed-methods pilot study	Device	Mobile app (LiveWith Arthritis)	Smartphone/mobile app				Yes												1	Passive and active	Physiological, behavioural	Yes	Yes															2	Measures of self-management included the Patient-Reported Outcomes Measurement Information System (PROMIS) self-efficacy in managing symptoms (P-SEMS) and Patient Activation Measure (PAM). Health outcomes included pain by Visual Analog Scale and disability by HAQ-II.	Descriptive
MASK 2017: ARIA digitally-enabled, integrated, person-centred care for rhinitis and asthma multimorbidity using real-world-evidence	J., Bousquet; S., Arnavielhe; A., Bedbrook; M., Bewick; D., Laune; E., Mathieu-Dupas; R., Murray; G.L., Onorato; J.L., Pepin; R., Picard; F., Portejoie; E., Costa; J., Fonseca; O., Lourenco; M., Morais-Almeida; A., Todo-Bom; A.A., Cruz; J.D., Silva; F.S., Serpa; M., Illario; E., Menditto; L., Cecchi; R., Monti; L., Napoli; M.T., Ventura; G., De Feo; D., Larenas-Linnemann; M., Fuentes Perez; Y.R.,…	mHealth, such as apps running on consumer smart devices is becoming increasingly popular and has the potential to profoundly affect healthcare and health outcomes. However, it may be disruptive and results achieved are not always reaching the goals. Allergic Rhinitis and its Impact on Asthma (ARIA) has evolved from a guideline using the best evidence-based approach to care pathways suited to real…	Germany	Journal article	Rhinitis; Asthma	Respiratory/Pulmonary	3260	To provide an overview of the methods used in the Mobile Airways Sentinel networK (MASK) and the key results obtained to date.	Pilot study	n/a	Mobile app (MASK)	Smartphone/mobile app				Yes												1	Active	Clinical symptoms; Behavioural		Yes	Yes														2	AR and asthma symptoms (nasal and ocular symptoms); Work productivity; Adherence; Treatment patterns	Diagnostic
Quantifying non-cardiac symptoms in patients with heart failure using promis measures collected using a mhealth application	M., Reading	Introduction: Symptom monitoring is critical for heart failure (HF) self-care management, but challenging for HF patients who often experience physical and psychological symptoms that are vague and overlap with comorbid conditions. Patient Reported Outcomes Measurement Information System (PROMIS) measures, along with the rising prevalence of mobile health (mHealth) technology, present new opportu…	n.s.	Conference abstract	Heart failure	Cardiovascular	168	to evaluate non-cardiac symptom PRO data collected using PROMIS short forms among patients with heart failure.	n.s.	n/a	Mobile app (mi.Symptoms)	Smartphone/mobile app				Yes												1	Active	Clinical symptoms; Mood; Sleep; Functional			Yes			Yes				Yes				Yes			4	non-cardiac symptoms (anger, anxiety, brain fog, depression, fatigue, pain, sleep, physical functioning, social limitations)	Descriptive
An Empathy-Driven, Conversational Artificial Intelligence Agent (Wysa) for Digital Mental Well-Being: Real-World Data Evaluation Mixed-Methods Study.	Inkster, Becky; Sarda, Shubhankar; Subramanian, Vinod	BACKGROUND: A World Health Organization 2017 report stated that major depression affects almost 5% of the human population. Major depression is associated with impaired psychosocial functioning and reduced quality of life. Challenges such as shortage of mental health personnel, long waiting times, perceived stigma, and lower government spends pose barriers to the alleviation of mental health prob…	United Kingdom	Journal article	Depression	Mental Health & Addictions	129	To present a preliminary real-world data evaluation of the effectiveness and engagement levels of an AI-enabled, empathetic, text-based conversational mobile mental well-being app, Wysa, on users with self-reported symptoms of depression.	Quasi-experimental	n/a	Mobile app (Wysa)	Smartphone/mobile app				Yes												1	Active	Clinical symptoms			Yes														1	Depression symptoms	Descriptive
Utilization of a novel interactive mobile health platform to evaluate functional outcomes and pain following septoplasty and functional endoscopic sinus surgery	A.R., Khanwalkar; J., Shen; R.C., Kern; K.C., Welch; S.S., Smith; B.K., Tan; Conley D.B. AO - Khanwalkar, Ashoke R.; ORCID: http://orcid.org/0000-0001-9960-7758	Background: Whether for research or quality improvement, assessment of postoperative quality of life outcomes faces a challenge in reliable data collection. Typical coordinator-led studies cite response rates from 35% to 70%. This study evaluates the utility of a digital patient engagement platform to track patient-reported outcome measures (PROMs) following septoplasty and functional endoscopic …	n.s.	Journal article	Septoplasty and functional endoscopic sinus surgery	Surgery	288	To evaluate the utility of a digital patient engagement platform to track patient-reported outcome measures (PROMs) following septoplasty and functional endoscopic sinus surgery (FESS).	Prospective cohort study	Procedure	Mobile app [Digital patient engagement (DPE) platform]	Smartphone/mobile app				Yes												1	Active	Pain; Clinical symptoms			Yes												Yes		2	Pain; Pain interference; Symptom-based sinonasal outcome measures	Descriptive
Ecological momentary assessments for self-monitoring and counseling to optimize methamphetamine treatment and sexual risk reduction outcomes among gay and bisexual men.	Reback, Cathy J; Runger, Dennis; Fletcher, Jesse B; Swendeman, Dallas	This pilot study evaluated the use of smartphone ecological momentary assessments (EMA) for self-monitoring to optimize treatment outcomes among gay and bisexual men enrolled in an outpatient methamphetamine abuse treatment service program. Participants (N=34) received EMA prompts five times daily to self-monitor their methamphetamine use, cravings, sexual risk behaviors, and associated triggers …	United States	Journal article	Substance use disorder	Mental Health & Addictions	34	To evaluated the use of smartphone EMAs for self-monitoring to optimize treatment outcomes among gay and bisexual men enrolled in an outpatient methamphetamine abuse treatment service program.	Pilot EMA study	n/a	Mobile app and dashboard website	Smartphone/mobile app	Online/web-based platform			Yes				Yes								2	Active	Clinical symptoms; Mood; Behavioural		Yes	Yes			Yes											3	Cravings; Triggers; Feelings; Drug Use; Sexual risk behaviours; Medications	Descriptive
Using mobile health technologies to manage depression in midlife women: A pilot study	Soares, Claudio;	Objective: Mobile health technologies (M-health) are transforming the quality, efficiency, and availability of care across many disciplines, including mental health. M-health technologies may contribute to patient engagement, symptom management, treatment adherence, and real-time monitoring of wellness, resilience and relapse prevention. Here we present preliminary data on M-health application fo…	Canada	Conference abstract	Depression	Mental Health & Addictions	15	to leverage digital phenotyping for relapse prevention and identification of key contributors to greater resilience.	Longitudinal Pilot study	n/a	Mobile app, using embedded smartphone tools such as a GPS tracker, accelerometer, and ambient light detector	Smartphone/mobile app	Wearable			Yes	Yes											2	Passive and active	Mood; Sleep; Geospatial; Social / Contextual						Yes		Yes		Yes			Yes				4	Changes in mood, sleep, and depression severity; spatial dimentions (location entropy); social dimensions (social interaction);	Predictive
Feasibility and acceptability of using a mobile app and wearable for patients undergoing pediatric blood and marrow transplant	J., Vaughn; E., Summers-Goeckerman; P., Martin	Background: Children undergoing pediatric blood and marrow transplants (PBMT) experience significant symptom distress. Mobile health (mHealth) technologies can be leveraged to collect and monitor patient generated health data, and subsequently enhance our understanding of PBMT symptom clusters, patterns, and trajectories. Better understanding of symptom complexity can foster development of precis…	United States	Conference abstract	Pediatric blood and marrow transplant	Hematology	4	To explore the feasibility, acceptability, and usability of using a PBMT specific mobile application to collect and monitor symptoms and wearable technology (Apple Watch) to measure objective data such as heart rate (HR) and activity.	exploratory mixed method study	n/a	Mobile app; Wearable (Apple watch)	Smartphone/mobile app	Wearable			Yes	Yes											2	Passive and active	Physiological; Clincal symptoms; Physical activity	Yes		Yes	Yes													3	Symptoms (fatigue, pain); Heart rate; Number of daily steps	Descriptive
Using wearable technology to detect the autonomic signature of illness severity in schizophrenia.	Cella, Matteo; Okruszek, Lukasz; Lawrence, Megan; Zarlenga, Valerio; He, Zhimin; Wykes, Til	INTRODUCTION: Research suggests that people with schizophrenia have autonomic dysfunctions. These have been linked to functioning problems, symptoms and considered a risk factor for illness chronicity. The aim of this study is to introduce a new Mobile Health (mHealth) method using wearable technology to assessing autonomic activity in people's everyday life. We aim to evaluate the new method acc…	United Kingdom	Journal article	Schizophrenia	Mental Health & Addictions	55	to evaluate the new method acceptability and characterise the association between schizophrenia illness features and autonomic abnormalities.,	Acceptability / feasibility study	n/a	Mobile device; Wearable (Empatica E4)	Mobile phone (other)	Wearable				Yes						Yes					2	Passive and active	Physiological; Physical activity	Yes			Yes													2	Electrodermal Activity (EDA) via skin conductivity (overall responsiveness to external events by assessing sympathetic nervous system arousal); Blood volume pulse with a photoplethysmography sensor [IBI; Hear rate variability (HRV)]; Acceleration (activity levels);	Descriptive
Effect of Mobile Device-Supported Single-Patient Multi-crossover Trials on Treatment of Chronic Musculoskeletal Pain: A Randomized Clinical Trial.	Kravitz, Richard L; Schmid, Christopher H; Marois, Maria; Wilsey, Barth; Ward, Deborah; Hays, Ron D; Duan, Naihua; Wang, Youdan; MacDonald, Scott; Jerant, Anthony; Servadio, Joseph L; Haddad, David; Sim, Ida	Importance: Individually designed single-patient multi-crossover (n-of-1) trials can facilitate tailoring of treatments directed at various conditions, including chronic musculoskeletal pain (CMSP) but are potentially burdensome, which may limit uptake in research and practice., Objectives: To determine whether patients randomized to participate in an n-of-1 trial supported by a mobile health (mH…	United States	Journal article	Chronic Musculoskeletal Pain	Musculoskeletal	215	To determine whether patients randomized to participate in an n-of-1 trial supported by a mobile health (mHealth) app would experience less pain and improved global health, adherence, satisfaction, and shared decision making compared with patients assigned to usual care.,	single-patient multi-crossover (n-of-1) trial	Drug	mobile health app (Trialist)	Smartphone/mobile app				Yes												1	Active	Clinical symptoms; Experience			Yes				Yes										2	Pain-related interference; Pain intensity, overall health, analgesic adherence, trust in clinician, satisfaction with care, medication-related shared decision making, participant engagement and experience.	Descriptive
Mobile cognitive testing in patients with schizophrenia: A controlled study of feasibility and validity.	Dupuy, Maud; Misdrahi, David; N'Kaoua, Bernard; Tessier, Arnaud; Bouvard, Alexandra; Schweitzer, Pierre; Auriacombe, Marc; Serre, Fuschia; Fatseas, Melina; Swendsen David; ORCID: http://orcid.org/0000-0003-1146-3206, Tessier, Arnaud; ORCID: http://orcid.org/0000-0001-5758-5693, Auriacombe, Marc; ORCID: http://orcid.org/0000-0002-8938-8683, Joel A I - ORCID: http://orcid.org/Misdrahi	There is now abundant evidence that cognitive deficits are a core component of schizophrenia. Ecological momentary assessment (EMA) uses mobile technologies to provide lacking information concerning fluctuations in the cognitive functions and their immediate association with the expression of symptoms among individuals with this disorder. The present investigation examines the compliance rates, b…	France	Journal article	Schizophrenia	Mental Health & Addictions	49	To examine the compliance rates, biases, and validity indicators of this methodology in patients with schizophrenia compared to healthy controls.	EMA study	n/a	Mobile phone	Mobile phone (other)											Yes					1	Active	Cognitive; Clinical symptoms			Yes								Yes						2	Neuropsychological tests; Executive functioning; Compliance, fatigue and practice effects.	Descriptive
High frequencies of dermatological complications in children using insulin pumps or sensors.	Berg, Anna Korsgaard; Olsen, Birthe Susanne; Thyssen, Jacob P; Zachariae, Claus; Simonsen, Anne Birgitte; Pilgaard, Kasper; Svensson, Jannet	Background: Dermatological complications in children and adolescents that are related to continuous subcutaneous insulin infusion (CSII) and continuous glucose monitoring (CGM) have not been well-characterized. This study examined the prevalence and characteristics of different types of dermatological complications. Methods: Online questionnaires regarding dermatological complications related to …	Denmark	Journal article	Type 1 diabetes	Metabolism and Endocrinology	144	To examine the prevalence and characteristics of different types of dermatological complications. M	Cross-sectional study	Device	Online questionnaire	Online/web-based platform								Yes								1	Active	Clinical symptoms			Yes														1	Treatment type, diabetes characteristics, dermatological and allergic history, anthropometric measures, general habits in CSII-treatment, and the appearance of previous and current dermatological complications caused by CSII and/or CGM (eczema, lipoatrophy, wounds, lipohypertrophy, hyperpigmentation, scars, and vacuum dots)	Descriptive
Effects of anxiety and mood disorders on craving and substance use among patients with substance use disorder: An ecological momentary assessment study	M., Fatseas; F., Serre; J., Swendsen; Auriacombe M. AO - Auriacombe, Marc; ORCID: http://orcid.org/0000-0002-8938-8683	Background: Despite recognition of the negative impact of psychiatric comorbidity on addictive disorders, the mechanisms underlying this association remain poorly understood. The present investigation applied mobile technologies to examine the effect of comorbid mood or anxiety disorders on craving intensity and substance use within the natural conditions of daily life. Method(s): A total of 159 …	France	Journal article	Substance use disorder; Anxiety disorders; Mood disorders;	Mental Health & Addictions	159	To apply mobile technologies to examine the effect of comorbid mood or anxiety disorders on craving intensity and substance use within the natural conditions of daily life.	EMA study	n/a	Personal digital assistant (PDA)	Assessments via mobile platform										Yes						1	Active	Behavioural; Clinical symptoms; Mood		Yes	Yes			Yes											3	Craving and substance use; Negative mood states and event negativity	Descriptive
Using mobile and sensor technology to identify early dehydration risk in head and neck cancer patients undergoing radiation treatment: Impact on symptoms	S.K., Peterson; A.S., Garden; E.H., Shinn; S., Shete; S.L., Martch; M., Camero; G., Baum; E., Farcas; K., Lin; F., Raab; V., Nandigam; Y., Yan; R., Ferrarotto; J., Godino; K., Patrick	Background: Assessment and intervention with mobile and sensor technology may improve early detection and mitigation of treatment-related symptoms, impact quality of life (QOL), reduce complications, and lower health care costs. The CYCORE (CYberinfrastructure for COmparative effectiveness Research) system utilizes sensor and mobile technology to remotely assess daily weight, blood pressure (BP)/…	United States	Conference abstract	Head and neck cancer	Oncology	357	To compare longitudinal symptom data in patients randomized to use CYCORE system during radiation treatment versus those randomized to usual care.	RCT	n/a	Sensor and mobile technology system [CYberinfrastructure for COmparative effectiveness Research (CYCORE)]; devices (blood pressure monitor, weight scale, electronic tablet, palm-sized plug-in computer)	Parameter-specific biosensors	Parameter-specific biosensors	Mobile phone (other)				Yes					Yes					2	Passive and active	Physiological; Clinical symptoms; QoL	Yes		Yes													Yes	3	daily weight, blood pressure (BP)/pulse, and patient-reported outcomes (symptoms; QoL)	Descriptive
Non-adjunctive flash glucose monitoring system use during summer-camp in children with type 1 diabetes: The free-summer study.	Piona, Claudia; Dovc, Klemen; Mutlu, Gul Y; Grad, Klara; Gregorc, Petra; Battelino, Tadej; Bratina, Natasa	BACKGROUND: A factory-calibrated sensor for intermittently scanned continuous glucose monitoring (isCGM) is accurate and safe in children with type 1 diabetes (T1D). Data on isCGM effectiveness as a replacement for self-monitoring of blood glucose (SMBG) in this population is scarce., OBJECTIVE: The aim of this study was to evaluate the non-adjunctive use of isCGM in children with T1D during 2 we…	Slovenia	Journal article	Type 1 diabetes	Metabolism and Endocrinology	46	to evaluate the non-adjunctive use of isCGM in children with T1D during 2 weeks in a challenging summer-camp setting.,	two-arm, parallel, randomized, outpatient clinical trial	n/a	sensor-based flash glucose monitoring system (FreeStyle Libre)	Implantable							Yes									1	Passive	Physiological	Yes																1	Glucose levels (glycemic control)	Descriptive
Use of a Smartphone Application to Reduce Hypoglycemia in Type 1 Diabetes: A Pilot Study.	Feuerstein-Simon, Carly; Bzdick, Suzan; Padmanabhuni, Amitha; Bains, Puneetpal; Roe, Cheryl; Weinstock, Ruth S	BACKGROUND: Hypoglycemia and hypoglycemia unawareness are common in long-standing type 1 diabetes (T1D). This pilot study examined the real-world use of a smartphone application (app), which receives meter readings and logs hypoglycemic symptoms, causes, and treatments to reduce hypoglycemia., METHODS: Adults with T1D and recent hypoglycemia synchronized their glucose meter to their smartphone an…	United States	Journal article	Type 1 diabetes	Metabolism and Endocrinology	22	To examine the real-world use of a smartphone application (app), which receives meter readings and logs hypoglycemic symptoms, causes, and treatments to reduce hypoglycemia.,	Pilot study	n/a	Smartphone app (Joslin HypoMap); continuous glucose monitor (CGM; Dexcom G4)	Smartphone/mobile app	Implantable			Yes			Yes									2	Passive and active	Physiological; Clinical symptoms; Contextual	Yes		Yes					Yes									3	Blood glucose (time spent in hypoglycemia; number of hypoglycemic episodes); symptoms, contributing factors, and treatments at the time of hypoglycemic events	Descriptive
Khat withdrawal symptoms among chronic khat users following a quit attempt: An ecological momentary assessment study.	Duresso, Samson W; Bruno, Raimondo; Matthews, Allison J; Ferguson, Stuart G	Research reports show increased prevalence of habitual khat chewing among various parts of the community in Ethiopia. Some users experience problems controlling their use; withdrawal symptoms may be adding to difficulties with reducing or ceasing use. We aimed to describe the nature and the time course of any withdrawal syndrome in relation to the cessation of khat use over the first 2 weeks of a…	Ethiopia	Journal article	Substance use disorder	Mental Health & Addictions	59	to describe the nature and the time course of any withdrawal syndrome in relation to the cessation of khat use over the first 2 weeks of a quit attempt.	EMA study	n/a	Smartphone	Mobile phone (other)											Yes					1	Active	Clinical symptoms; Mood			Yes			Yes											2	Withdrawal symptoms (Depression, craving, nervousness, tiredness, restlessness, poor motivation, irritability, and negative affect)	Descriptive
Time-lagged predictors of daily medication nonadherence beliefs during the month post-hospital discharge in patients with psychotic-spectrum disorders.	Gaudiano, Brandon A; Ellenberg, Stacy; Price, Lawrence H; Moitra, Ethan	We used ecological momentary assessment (EMA) to examine the period following hospitalization when risk for medication nonadherence is highest among patients with psychotic-spectrum disorders. EMA data were collected daily via smartphones from 23 patients with psychotic-spectrum disorders (totaling 1149 surveys) in the month immediately following discharge. Nonadherence beliefs significantly corr…	United States	Journal article	Psychotic-spectrum disorders	Mental Health & Addictions	23	to examine the period following hospitalization when risk for medication nonadherence is highest among patients with psychotic-spectrum disorders.	EMA study	Drug	Smartphone	Mobile phone (other)											Yes					1	Active	Clinical symptoms; Mood; QoL; Functional; Behavioural; Contextual		Yes	Yes			Yes		Yes						Yes		Yes	6	Positive psychotic symptoms; Positive and negative affect; Medication side effects; Life dissatisfaction; Functional impairment; Medication beliefs; Missed doses	Predictive
Remote patient monitoring with a digital biomarker approach generates clinically distinctive and meaningful sensor feature data in Parkinson's disease: Differential relationships with MDS-UPDRS-III, PDQ-39 and DaT-SPECT	F., Lipsmeier; K., Taylor; R., Postuma; D., Wolf; T., Kilchenmann; A., Scotland; J., Schjodt-Erkisen; W., Cheng; J., Siebourg-Polster; L., Jin; J., Soto; L., Verselis; F., Boess; M., Koller; M., Grundman; T., Kremer; C., Czech; C., Gossens	Objective: To determine whether sensor features derived from remote smartphone testing in Parkinson's disease (PD) predicted clinical, quality of life and biomarker measures collected in a clinical trial setting. Background(s): Smartphone-based assessments and sensors enable the remote monitoring of a potentially wide variety of symptoms in PD. Current research focuses on correlating sensor featu…	n.s.	Conference abstract	Parkinson's disease	Neurology/CNS	43	To determine whether sensor features derived from remote smartphone testing in Parkinson's disease (PD) predicted clinical, quality of life and biomarker measures collected in a clinical trial setting.	Multiple Ascending Dose clinical trial	Drug	Smartphone	Mobile phone (other)											Yes					1	Passive and active	Physical activity; Geospatial				Yes									Yes				2	Movement; Location;	Predictive
The use of smartphone task derived features to predict clinical scores in Parkinson's Disease (PD)	C., Lo; S., Arora; F., Baig; T., Barber; M., Lawton; A., Zhan; M., Little	Objective: To capitalise on the ubiquity of smartphones and to develop tools to objectively assess symptoms associated with PD. Background(s): Accurate and reproducible outcome measures resistant to the inherent inter- and intra-rater variability associated with clinician derived measures of disease change are critically needed to inform PD research. Method(s): We obtained smartphone recordings f…	n.s.	Research forum abstract	Parkinson's disease	Neurology/CNS	329	To capitalise on the ubiquity of smartphones and to develop tools to objectively assess symptoms associated with PD.	n.s.	n/a	Smartphone	Mobile phone (other)											Yes					1	Active	Clinical symptoms; Gait			Yes									Yes					2	voice, balance, gait, dexterity, reaction time, rest and postural tremor.	Predictive
Do patient reported outcome measurement information system (PROMIS) computer adaptive tests correlate with disease activity in juvenile idiopathic arthritis?	R., Trachtman; E.T., Murray; J., Szymonifka; A.B., Adams; N., Pan; S.F., Taber; K.B., Onel	Background: The importance of patient-reported outcomes is increasingly recognized both in clinical care and in research. PROMIS is an NIH-supported collection of patient-reported outcome measures, covering a variety of domains that are designed without disease specificity. While 'short forms' have been studied in juvenile idiopathic arthritis (JIA), PROMIS computer adaptive tests (CATs) have not…	n.s.	Conference abstract	Juvenile idiopathic arthritis	Rheumatology	21	To evaluate whether PROMIS CATs correlate with disease activity in patients with JIA.	n.s.	n/a	Smartphone (PROMIS CAT)	Assessments via mobile platform										Yes						1	Active	Clinical symptoms; Physical activity;			Yes	Yes													2	Fatigue, pain interference, peer relations, anxiety, depressive symptoms, and mobility.	Descriptive
Comparing Approaches to Mobile Depression Assessment for Measurement-Based Care: Prospective Study.	Bauer, Amy M; Baldwin, Scott A; Anguera, Joaquin A; Arean, Patricia A; Atkins, David C	BACKGROUND: To inform measurement-based care, practice guidelines suggest routine symptom monitoring, often on a weekly or monthly basis. Increasingly, patient-provider contacts occur remotely (eg, by telephone and Web-based portals), and mobile health tools can now monitor depressed mood daily or more frequently. However, the reliability and utility of daily ratings are unclear., OBJECTIVE: This…	United States	Journal article	Depression	Mental Health & Addictions	547	To examine the association between a daily depressive symptom measure and the Patient Health Questionnaire-9 (PHQ-9), the most widely adopted depression self-report measure, and compare how well these 2 assessment methods predict patient outcomes.	prospective observational study	n/a	Smartphone app	Smartphone/mobile app				Yes												1	Active	Clinical symptoms; Functional			Yes											Yes			2	Depressive symptoms [Patient Health Questionnaire-2 (PHQ-2); PHQ-9]; Functional disability (Sheehan Disability Scale);	Predictive
Digital biomarkers of cognitive function.	Dagum, Paul	To identify digital biomarkers associated with cognitive function, we analyzed human-computer interaction from 7 days of smartphone use in 27 subjects (ages 18-34) who received a gold standard neuropsychological assessment. For several neuropsychological constructs (working memory, memory, executive function, language, and intelligence), we found a family of digital biomarkers that predicted test…	n.s.	Journal article	General neurocognition	Neurology/CNS	27	To identify digital biomarkers associated with cognitive function	Pilot study	n/a	Smartphone app	Smartphone/mobile app				Yes												1	Passive	Cognitive;											Yes						1	Human-computer interactions (HCI): swipes, taps, and keystroke events; Measured working memory, memory, executive function, language, and intelligence.	Predictive
How Should Thyroid-Related Quality of Life Be Assessed? Recalled Patient-Reported Outcomes Compared to Here-and-Now Measures	V.B., Boesen; U., Feldt-Rasmussen; J.B., Bjorner; P., Cramon; M., Groenvold; B., Nygaard; A.K., Rasmussen; T., Vilsboll	The impact of thyroid disease on quality of life is an important disease aspect that is best investigated by patient-reported outcomes. Recent patient-reported outcomes research has raised concern about the validity of traditional retrospective questionnaires. Therefore, ecological momentary assessments of patients' subjective well-being have been introduced to avoid recall bias and improve conte…	Denmark	Journal article	Hyperthyroidism	Metabolism and Endocrinology	83	To examine the relationship between the retrospective thyroid-related quality of life patient-reported outcome measure (ThyPRO) and a momentary (here-and-now) version of ThyPRO.	EMA study	n/a	Smartphone app	Smartphone/mobile app				Yes												1	Active	QoL																Yes	1	thyroid-related quality of life (emotional susceptibility and anxiety)	Descriptive
The prevalence of pain flares: Impact of definition	A.L., Beukenhorst; J., McBeth; J.C., Sergeant; D.M., Schultz	Background: Rapid acute pain exacerbations, colloquially called pain flares, affect quality of life and are a key driver for patients to seek healthcare. There is no standardised definition of pain flare.1 Daily collection of patient-reported symptoms with mobile technology enables monitoring pain flares in real-time. The choice of definition may identify different people and patterns of pain sev…	United Kingdom	Conference abstract	Pain flares	Pain	6143	To investigate the frequency of pain flares from daily pain symptoms under various definitions in a population with chronic pain	n.s.	n/a	Smartphone app	Smartphone/mobile app				Yes												1	Active	Pain; QoL															Yes	Yes	2	Daily pain severity; impact of pain	Descriptive
Relapse prediction in schizophrenia through digital phenotyping: a pilot study.	Barnett, Ian; Torous, John; Staples, Patrick; Sandoval, Luis; Keshavan, Matcheri; Onnela, Jukka-Pekka	Among individuals diagnosed, hospitalized, and treated for schizophrenia, up to 40% of those discharged may relapse within 1 year even with appropriate treatment. Passively collected smartphone behavioral data present a scalable and at present underutilized opportunity to monitor patients in order to identify possible warning signs of relapse. Seventeen patients with schizophrenia in active treat…	United States	Journal article	Schizophrenia	Mental Health & Addictions	17	To explore the potential of active and passive smartphone data to predict relapse in schizophrenia. Specifically, modelling time-varying patterns in a variety of data streams, and developing a statistical model for detecting daily behavioral anomalies	Pilot study	n/a	Smartphone app (Beiwe)	Smartphone/mobile app				Yes												1	Passive and active	Clinical symptoms; Geospatial; Physical activity; Behavioural		Yes	Yes	Yes									Yes				4	Symptoms (depression, sleep quality; psychosis; warning symptom scale; taking medication; anxiety); Mobility (e.g. distance travelled; time spent at home); Socialbility (e.g. anonymized call and text message logs); Screen on/off time, phone charging status.)	Predictive
Developing new patient-centered measures of cancer surgery recovery: Feasibility of digital phenotyping in a breast cancer cohort	I., Solsky; P., Staples; I., Barnett; M.A., Gadd; M.C., Specht; J., Onnela	INTRO: Digital phenotyping-the quantification of individual behavior from digital devices such as smartphones-may provide a more nuanced understanding of recovery from cancer surgery. This pilot study assesses the feasibility of digital phenotyping methods in a breast cancer cohort. METHOD(S): Breast cancer surgery patients downloaded the Beiwe smartphone app, which continuously collected pre-/po…	United States	Conference abstract	Breast cancer	Oncology	4	To assess the feasibility of digital phenotyping methods in a breast cancer cohort.	Pilot study	Program	Smartphone app (Biewe) with GPS, accelerometer	Smartphone/mobile app				Yes												1	Passive and active	Behavioural; Functional; Physical activity		Yes		Yes										Yes			3	Physical activity, Physical functioning (RAND-36)	Descriptive
Towards digital phenotyping for relapse prediction in schizophrenia	J., Torous; I., Barnett; P., Staples; L., Sandoval; J.P., Onella	The SMART study is a pilot investigation into digital phenotyping for schizophrenia and related psychotic disorder. Utilizing the Beiwe platform that runs on patients' personal smartphones, the app can collect active data in the form of surveys and passive data in the form of real time GPS, accelerometer, anonymized call/text logs, screen use time, power status, and other features. The goal of th…	n.s.	Conference abstract	Schizophrenia	Mental Health & Addictions	17	To 1) assess feasibility of this method of data collection in participants with schizophrenia and 2) collect pilot data regarding the utility of digital phenotyping to aid in relapse prediction in schizophrenia Patients in active treatment and with a diagnosis of schizophrenia or a related psychotic disorder were recruited and asked to use the Beiwe app for up to 3 months.	Pilot study	n/a	Smartphone app (Biewe) with GPS, accelerometer	Smartphone/mobile app				Yes												1	Passive and active	Geospatial; Physical activity; Behavioural		Yes		Yes									Yes				3	GPS location, Activity, anonymized call/text logs, screen use time, power status	Predictive
Use of a smartphone-based digital phenotyping platform to quantify ALS progression	J.D., Berry; S., Paganoni; K., Burke; H., Weber; K., Carlson; J., Salinas; J., Chan; J., Barback; K., Connaghan; J., Green	Background: Traditional outcome measures, such as the Revised ALS Functional Rating Scale (ALSFRS-R), vital capacity (VC), and quantitative strength testing, are collected at monthly study visits to quantify ALS progression. The open-source, end-to-end encrypted Beiwe Digital Phenotyping Platform uses a smartphone app to capture raw data from sensors automatically in the background, can administe…	United States	Journal article	ALS	Neurology/CNS	23	to (1) assess the feasibility of using Beiwe to collect active and passive data from participants with ALS, and (2) explore the utility of this data as a quantitative ALS outcome measure.	Digital phenotyping pilot study	n/a	Smartphone app (Beiwe) with GPS, accelerometer	Smartphone/mobile app				Yes												1	Passive and active	Functional; Behavioural; Cognitive		Yes									Yes			Yes			3	ALS Functional Rating Scale (ALSFRS-R) (bulbar, fine motor, gross motor, respiratory); ALS Cognitive Behavioral Scale (ALS-CBS); Speech audio data (i.e. cough);	Descriptive
A smartphone application for symptom assessment and data collection in medical trials: Example from an IBS drug intervention trial	Z.Z., Weerts; A., Quanjel; L., Vork; D., Jonkers; A., Masclee	Objective : Patient reported outcome measures (PROMS) are crucial to assess the efficacy of therapeutic interventions, especially for disorders such as Irritable Bowel Syndrome (IBS), without a well- defined organic substrate and lack of validated biomarkers. The reliability of paper diaries is often affected by recall bias and fake compliance. To acquire more valid data, electronic diaries have …	n.s.	Conference abstract	Irritable Bowel Syndrome	Gastroenterology	154	Aims were (i) to determine the compliance rate to a smartphone application in a randomised placebo- controlled trial (RCT) and (ii) to identify sociodemographic and clinical patient characteristics associated with compliance rate.	Interventional trial	Drug	Smartphone app (electronic diary)	Smartphone/mobile app				Yes												1	Active	Clinical symptoms, demographic, contextual			Yes					Yes	Yes								3	IBS symptoms; demographics and life style, symptom severity, QoL, depression and anxiety	Descriptive
The potential of eye-tracking as a sensitive measure of behavioural change in response to intervention	S., Fletcher-Watson; Hampton S. AO - Fletcher-Watson, Sue; ORCID: http://orcid.org/0000-0003-2688-1734	One challenge to the development of effective interventions to support learning and behavioural change in neurodevelopmental disorders is a lack of suitable outcome measures. Eye-tracking has been used widely to chart cognitive development and clinically-relevant group differences in many populations. This proof-of-concept study investigates whether it also has the potential to act as a marker of…	United Kingdom	Journal article	Neurodevelopmental disorders	Neurology/CNS	39	To investigate whether it also has the potential to act as a marker of treatment effects, by testing its sensitivity to differential change over a short period of exposure to an iPad app in typically developing children.	Proof-of-concept study; Two-group experimental design	n/a	Smartphone app (FindMe)	Smartphone/mobile app				Yes												1	Passive	Motor																	0	Eye-movement patterns;	Descriptive
Using smartphones and machine learning to quantify Parkinson disease severity: The mobile Parkinson disease score	A., Zhan; S., Mohan; C., Tarolli; R.B., Schneider; J.L., Adams; S., Sharma; M.J., Elson; K.L., Spear; A.M., Glidden; M.A., Little; A., Terzis; E., Ray Dorsey	IMPORTANCE: Current Parkinson disease (PD) measures are subjective, rater-dependent, and assessed in clinic. Smartphones can measure PD features, yet no smartphone-derived rating score exists to assess motor symptom severity in real-world settings. OBJECTIVE(S): To develop an objective measure of PD severity and test construct validity by evaluating the ability of the measure to capture intraday …	United States	Journal article	Parkinson's disease	Neurology/CNS	129	To develop an objective measure of PD severity and test construct validity by evaluating the ability of the measure to capture intraday symptom fluctuations, correlate with current standard PD outcome measures, and respond to dopaminergic therapy	Observational study	Drug	Smartphone app (HopkinsPD)	Smartphone/mobile app				Yes												1	Active	Clinical symptoms; gait; Functional			Yes									Yes		Yes			3	Voice, finger tapping, gait, balance, reaction time	Descriptive
Desynchronization of diurnal rhythms in bipolar disorder and borderline personality disorder.	Carr, Oliver; Saunders, Kate E A; Bilderbeck, Amy C; Tsanas, Athanasios; Palmius, Niclas; Geddes, John R; Foster, Russell; De Vos, Maarten; Goodwin, Guy M	It has long been proposed that diurnal rhythms are disturbed in bipolar disorder (BD). Such changes are obvious in episodes of mania or depression. However, detailed study of patients between episodes has been rare and comparison with other psychiatric disorders rarer still. Our hypothesis was that evidence for desynchronization of diurnal rhythms would be evident in BD and that we could test the…	United Kingdom	Journal article	Bipolar disorder; Borderline personality disorder	Mental Health & Addictions	129	To determine whether evidence for desynchronization of diurnal rhythms would be evident in BD and the specificity of any effect could be tested by studying borderline personality disorder (BPD).	Observational cohort	n/a	Smartphone app (Mood Zoom or MZ); HR and actigraphy device (Proteus patch);	Smartphone/mobile app	Implantable			Yes			Yes									2	Passive and active	Physiological; Behavioural; Clinical symptoms; Physical activity	Yes	Yes	Yes	Yes													4	Heart rate; Acceleration; Sleep; Mood	Prescriptive
Validity, Reliability, Feasibility, and Usefulness of Pain Monitor: A Multidimensional Smartphone App for Daily Monitoring of Adults With Heterogenous Chronic Pain.	Suso-Ribera, Carlos; Castilla, Diana; Zaragoza, Irene; Ribera-Canudas, Maria Victoria; Botella, Cristina; Garcia-Palacios, Azucena	OBJECTIVES: Ecological momentary assessment has been recommended in the management of chronic pain. Smartphone apps might be a useful tool for that purpose. This goal of this study was to develop and test a multidimensional smartphone app for adults with chronic pain. A multidisciplinary team developed the app content after a series of meetings, considering clinical guidelines for pain measuremen…	Spain	Journal article	Chronic pain	Pain	38	to develop and test a multidimensional smartphone app for adults with chronic pain	Repeated-measures, observational study	n/a	Smartphone app (Pain Monitor)	Smartphone/mobile app				Yes												1	Active	Pain; Clinical symptoms; Mood; Contextual			Yes			Yes		Yes							Yes		4	Pain intensity and interference, fatigue, mood, perceived health status, activity level, side effects of the medication, use of rescue medication, and pain-related psychological constructs (catastrophizing, acceptance, fear, and coping).	Descriptive
Feasibility and accessibility of electronic patient-reported outcome measures using a smartphone during routine chemotherapy: a pilot study.	Bae, Woo Kyun; Kwon, Jihyun; Lee, Hyun Woo; Lee, Sang-Cheol; Song, Eun-Kee; Shim, Hyeok; Ryu, Keun Ho; Song, Jemin; Seo, Sungbo; Yang, Yaewon; Park, Jong-Hyock; Lee, Ki Hyeong; Han, Hye Sook	PURPOSE: There is growing interest in integrating electronic patient-reported outcome (PRO) measures into routine oncology practice for symptom monitoring. Here, we evaluated the feasibility and accessibility of electronic PRO measures using a smartphone (PRO-SMART) for cancer patients receiving routine chemotherapy., METHODS: The proposed PRO-SMART application obtains daily personal health recor…	South Korea	Journal article	Cancer patients receiving chemotherapy	Oncology	100	To evaluate the feasibility and accessibility of electronic PRO measures using a smartphone (PRO-SMART) for cancer patients receiving routine chemotherapy.,	Pilot study	Drug	Smartphone app (PRO-SMART)	Smartphone/mobile app				Yes												1	Active	Clinical symptoms; Pain; Behavioural		Yes	Yes												Yes		3	Pain; Adverse events (vomiting, fatigue, diarrhea, constipation, anorexia (appetite loss), fever, mucositis (mouth sores), neuropathy, and hand or foot reaction/skin rashes); Diet; Exercise	Descriptive
Using a ResearchKit Smartphone App to Collect Rheumatoid Arthritis Symptoms From Real-World Participants: Feasibility Study.	Crouthamel, Michelle; Quattrocchi, Emilia; Watts, Sarah; Wang, Sherry; Berry, Pamela; Garcia-Gancedo, Luis; Hamy, Valentin; Williams, Rachel E	BACKGROUND: Using smartphones to enroll, obtain consent, and gather self-reported data from patients has the potential to enhance our understanding of disease burden and quantify physiological impact in the real world. It may also be possible to harness integral smartphone sensors to facilitate remote collection of clinically relevant data., OBJECTIVE: We conducted the Patient Rheumatoid Arthriti…	United States	Journal article	Rheumatoid arthritis	Rheumatology	399	to assess the feasibility of using an entirely digital approach (social media and smartphone app) to conduct a real-world observational study of patients with rheumatoid arthritis.,	Real world observational study	n/a	Smartphone app (ResearchKit), with integrated sensor	Smartphone/mobile app				Yes												1	Passive and active	Clinical symptoms; Pain; QoL; Biomechanical			Yes												Yes	Yes	3	Self-reported symptoms (RA severity, pain, morning stiffness scale, mood scale); HRQoL; joint-pain map); Wrist range of motion (ROM)	Descriptive
Efficacy of the Ria treatment platform: The first 230 patients	M.M., Mitchell; J., Mendelson; J., Gryczynski; S., Carswell	Aim: To investigate longitudinal trends in blood alcohol content (BAC) assessments during a novel telehealth treatment for alcohol use disorder. Background(s): Despite available, efficacious treatments for alcohol use disorder (AUD), only 6.7%of the 15.1 million people diagnosed with AUD in 2015 sought treatment. Barriers such as stigma and lack of transportation make telemedicine by smartphone a…	n.s.	Conference abstract	Alcohol use disorder	Mental Health & Addictions	230	To investigate longitudinal trends in blood alcohol content (BAC) assessments during a novel telehealth treatment for alcohol use disorder.	EMA study	n/a	Smartphone app (Ria) with breathalyzer	Smartphone/mobile app				Yes												1	Active	Physiological; Behavioural	Yes	Yes															2	Blood alcohol content; Alcohol use	Prescriptive
Evaluation of smartphone-based testing to generate exploratory outcome measures in a phase 1 Parkinson's disease clinical trial.	Lipsmeier, Florian; Taylor, Kirsten I; Kilchenmann, Timothy; Wolf, Detlef; Scotland, Alf; Schjodt-Eriksen, Jens; Cheng, Wei-Yi; Fernandez-Garcia, Ignacio; Siebourg-Polster, Juliane; Jin, Liping; Soto, Jay; Verselis, Lynne; Boess, Frank; Koller, Martin; Grundman, Michael; Monsch, Andreas U; Postuma, Ronald B; Ghosh, Anirvan; Kremer, Thomas; Czech, Christian; Gossens, Christian; Lindemann, Michael	BACKGROUND: Ubiquitous digital technologies such as smartphone sensors promise to fundamentally change biomedical research and treatment monitoring in neurological diseases such as PD, creating a new domain of digital biomarkers., OBJECTIVES: The present study assessed the feasibility, reliability, and validity of smartphone-based digital biomarkers of PD in a clinical trial setting., METHODS: Du…	Switzerland	Journal article	Parkinson's disease	Neurology/CNS	79	To assess the feasibility, reliability, and validity of smartphone-based digital biomarkers of PD in a clinical trial setting.,	Clinical trial	Drug	Smartphone app (Roche PD Mobile Application v1), with accelerometer, gyroscope, and magnetometer	Smartphone/mobile app				Yes												1	Passive and active	Physical activity, gait, clinical symptoms			Yes	Yes								Yes					3	PD motor signs (tremor, bradykinesia, and rigidity/postural instability); Walking/gait, sit-to-stand transitions	Descriptive
An ecological momentary assessment study of the emotion regulation functions of nonsuicidal self-injury among adolescents and young adults.	Kranzler, Amy	Emotion regulation functions have been consistently implicated in the reinforcement and maintenance of non-suicidal self-injury (NSSI). However, few studies have used Ecological Momentary Assessment (EMA) to examine the way specific negative and positive emotions are experienced immediately before and after NSSI behaviors. The current study used a smartphone app called Track It to examine the emo…	United States	Dissertation	Self-injury	Mental Health & Addictions	24	To further examine the role of automatic negative reinforcement (ANR) and automatic positive reinforcement (APR) in maintaining NSSI behaviors by using EMA methodology in the form of a smartphone app called “Track It.”	EMA study	n/a	Smartphone app (Track It)	Smartphone/mobile app				Yes												1	Active	Behavioural, clinical symptoms (emotions)		Yes	Yes														2	Current emotions, NSSI thoughts, NSSI behaviors, and, if they endorsed a NSSI behavior, the emotions that immediately preceded and followed the behavior	Descriptive
Feasibility of an Image-Based Mobile Health Protocol for Postoperative Wound Monitoring.	Gunter, Rebecca L; Fernandes-Taylor, Sara; Rahman, Shahrose; Awoyinka, Lola; Bennett, Kyla M; Weber, Sharon M; Greenberg, Caprice C; Kent, K Craig	BACKGROUND: Surgical site infection (SSI) is the most common nosocomial infection and the leading cause of readmission among surgical patients. Many SSIs develop in the postdischarge period and are inadequately recognized by patients. To address this, we developed a mobile health protocol of remote wound monitoring using smartphone technology. The current study aims to establish its feasibility a…	United States	Journal article	Postoperative wounds	Surgery	40	To develop a mobile health protocol of remote wound monitoring using smartphone technology.	Feasbility study	Procedure	Smartphone app (WoundCheck)	Smartphone/mobile app				Yes												1	Active	Physiological; Clinical symptoms	Yes		Yes														2	Image of surgical wound; Surgical site infection; Drainage; Odo	Diagnostic
A mHealth-based care model for improving hypertension control in stroke survivors: Pilot RCT.	Lakshminarayan, Kamakshi; Westberg, Sarah; Northuis, Carin; Fuller, Candace C; Ikramuddin, Farah; Ezzeddine, Mustapha; Scherber, Julie; Speedie, Stuart	PURPOSE: Hypertension (HTN) is significantly under-treated in stroke survivors. We examined usability and efficacy of a mHealth -based care model for improving post-stroke HTN control (Funding: AHRQ R21HS021794)., METHODS: We used a RCT design. Planned study duration was 90days. Intervention arm (IA) participants measured their BP daily using a smart phone and wireless BP monitor. This was transm…	United States	Journal article	Hypertension; Stroke	Cardiovascular	50	Examine usability and efficacy of a mHealth -based care model for improving post-stroke HTN control	RCT	Device	Smartphone app;	Smartphone/mobile app				Yes												1	Passive	Physiological;	Yes																1	Blood pressure	Prescriptive
Big data in Parkinson's disease: using smartphones to remotely detect longitudinal disease phenotypes	J., Prince; S., Arora	OBJECTIVE: To better understand the longitudinal characteristics of Parkinson's disease (PD) through the analysis of finger tapping and memory tests collected remotely using smartphones. APPROACH: Using a large cohort (312 PD subjects and 236 controls) of participants in the mPower study, we extract clinically validated features from a finger tapping and memory test to monitor the longitudinal be…	United Kingdom	Journal article	Parkinson's disease	Neurology/CNS	548	To better understand the longitudinal characteristics of Parkinson's disease (PD) through the analysis of finger tapping and memory tests collected remotely using smartphones.	Longitudinal cohort study	n/a	Smartphone app;	Smartphone/mobile app				Yes												1	Passive and active	Behavioural, Physical Activity, Clinical Symptoms		Yes	Yes	Yes													3	Motor performance (Gait), Tapping, Voice, Memory	Predictive
Can passively-collected phone behavior determine rheumatic disease activity?	K., Michaud; S., Pedro	Background/Purpose: Advances in reality mining combined with the pervasive use of smart phones have shown measurable changes in phone behavior due to changes in health. We sought to determine if passively collected digital measures could predict patient-reported outcome (PRO) measures in patients with rheumatic diseases. Method(s): Participants were a subset of adult smart phone users enrolled in…	United States	Conference abstract	Rheumatic disease	Rheumatology	446	To determine if passively collected digital measures could predict patient-reported outcome (PRO) measures in patients with rheumatic diseases.	n.s.	n/a	Smartphone app;	Smartphone/mobile app				Yes												1	Passive	Physical activity; Behavioural		Yes		Yes													2	GPS-tracked mobility (single path) and mobility radius (circle that included all daily mobility); Number and duration of calls and texts	Descriptive
Assessing disease activity with PROMIS measures using smartphone technology among patients with rheumatic diseases	H., Yun; S., Yang; B.W., Nowell; C., Filby; L., Chen	Background: Current technology has enabled efficient PROs collection using computer adaptive testing (CAT) to minimize missing data and participant burden. The bridge between PROMIS (patient reported outcomes measurement information system) and traditional patient-reported PROs (eg, Routine Assessment Patient Index Data 3 [RAPID3]) is not clear, and some instruments in PROMIS might proxy for meas…	United States	Journal article	Rheumatic disease	Rheumatology	6154	To use data from the ArthritisPower registry to compare agreement between the RAPID3 (the gold standard) with a predicted RAPID3 score, the CAT-PROMIS RAPID3.	n.s.	n/a	Smartphone app; Desktop app;	Smartphone/mobile app				Yes												1	Active	Clinical symptoms; Functional; Sleep			Yes							Yes				Yes			3	Pain interference, physical function, sleep disturbance, fatigue, pain intensity.	Descriptive
An mHealth Management Platform for Patients with Chronic Obstructive Pulmonary Disease (efil breath): Randomized Controlled Trial.	Kwon, Hee; Lee, Sungin; Jung, Eun Ji; Kim, SangHee; Lee, Jung-Kyu; Kim, Deog Kyeom; Kim, Tae-Hyung; Lee, Seung Hyeun; Lee, Myoung Kyu; Song, Seungjae; Shin, Kichul	BACKGROUND: Chronic obstructive pulmonary disease (COPD) is one of the major morbidities in public health, and the use of mHealth technology for rehabilitation of patients with COPD can help increase physical activity and ameliorate respiratory symptoms., OBJECTIVE: This study aimed to develop a comprehensive rehabilitation management platform to improve physical activity and quality of life in p…	Korea	Journal article	COPD	Respiratory/Pulmonary	85	To develop a comprehensive rehabilitation management platform to improve physical activity and quality of life in patients with COPD	Randomized clinical trial	Program	Smartphone app; Wearable device	Smartphone/mobile app	Wearable			Yes	Yes											2	Passive and active	Physiological; Physical activity;	Yes			Yes													2	Exercise (time, distance, frequency); Exercise difficulty (Borg scale); Exercise compliance rate; heart rate; SpO2;	Descriptive
Examining workplace supports in the context of RA disease activity	W.B., Nowell; K., Gavigan; G.E., Gonzales; S., Venkatachalam; J.R., Curtis; S., Ghazanfari; D., Cavazzini	Background/Purpose: RA can diminish patients' (pts) work productivity and increase the risk of long-term disability, economic insecurity and worsening health, but limited research informs these issues. The objective was to identify associations between RA and treatment status on pts' productivity and workplace support, using real-world data from the Arthritis Power registry. Method(s): US-residen…	United States	Conference abstract	Rheumatoid arthritis	Rheumatology	296	to identify associations between RA and treatment status on pts' productivity and workplace support, using real-world data from the Arthritis Power registry.	Patient survey	Drug	Smartphone or web app	Smartphone/mobile app				Yes												1	Active	Clinical symptoms, Functional/Social			Yes											Yes			2	Pain interference, fatigue, sleep disturbance, physical function, social participation; Work Productivity	Descriptive
Smartphone technology: a reliable and valid measure of knee movement in knee replacement.	Castle, Hannah; Kozak, Kon; Sidhu, Aman; Khan, Riaz J K; Haebich, Samantha; Bowden, Vanessa; Fick, Daniel P; Goonatillake, Hari	Knee range of motion (ROM) following a knee arthroplasty is an important clinical outcome that directly relates to the patient‚Äôs physical function. Smartphone technology has led to the creation of applications that can measure ROM. The aim was to determine the concurrent reliability and validity of the photo-based application ‚ÄòDr Goniometer‚Äô (DrG) compared with a universal goniometer perfor…	Australia	Journal article	Knee replacement	Surgery	27	To determine the concurrent reliability and validity of the photo-based application ‚ Goniometer (DrG), compared with a universal goniometer performed by a clinician.	single-centre, blinded-methods comparison study	Procedure	Smartphone photo app (Dr Goniometer; DrG)	Smartphone/mobile app				Yes												1	Active	Biomechanical																	0	knee range of motion (ROM)	Descriptive
Validation of a smartphone-based event recorder for arrhythmia detection.	Narasimha, Deepika; Hanna, Nader; Beck, Hiroko; Chaskes, Michael; Glover, Robert; Gatewood, Robert; Bourji, Mohamad; Gudleski, Gregory D; Danzer, Susan; Curtis, Anne B	Introduction: Ambulatory cardiac monitoring devices such as external loop recorders (ELRs) are often used in the outpatient clinic to evaluate palpitations. However, ELRs can be bulky and uncomfortable to use, especially in public, at work, or in social situations. An alternative approach is a smartphone-based electrocardiographic (ECG) recorder/event recorder (KardiaMobile [KM]), but the compara…	United States	Journal article	Cardiac arrhythmias	Cardiovascular	33	To compare the diagnostic accuracy and compliance of the AliveCor Kardia Mobile (KM) Heart Monitor to an external ELR inpatientspresentingwithpalpitations.	n.s.	n/a	Smartphone-based electrocardiographic (ECG recorder/ eventrecorder (KardiaMobile); (Smartphone case with two embedded electrodes combined with a smartphone app	Parameter-specific biosensors	Smartphone/mobile app			Yes		Yes										2	Passive	Physiological	Yes																1	Arrhythmia	Diagnostic
The effect of the interdialytic interval on cognitive function in patients on haemodialysis.	Henry, Shayna L; Jamner, Larry D; Choi, Sarah E; Pahl, Madeleine V	BACKGROUND: Cognitive deficits are common among individuals on haemodialysis (HD). The degree of dysfunction may shift over the course of the interdialytic interval., OBJECTIVES: To use ecological momentary assessment (EMA) to examine the relationship between the length of the interdialytic interval and reports of cognitive dysfunction., DESIGN: A quantitative study whereby each patient's cogniti…	United States	Journal article	Kidney disease	Urology & Nephrology	26	To use ecological momentary assessment (EMA) to examine the relationship between the length of the interdialytic interval and reports of cognitive dysfunction.	Quantitative study using EMA	n/a	Smartphone-based electronic diary system	Assessments via mobile platform										Yes						1	Active	Cognitive											Yes						1	Cognitive functioning	Descriptive
Barriers to rheumatoid arthritis treatment optimisation: Real-world data from the arthritispower registry	J.L., Stark; M., Yassine; W.B., Nowell; K., Gavigan; S., Ginsberg; M.S., Serna	Background: Few research studies have investigated treatment (Tx) goals in rheumatoid arthritis (RA) from the patients' (pts) perspective, including factors preventing achievement of Tx targets and reasons why pts tolerate sub-optimal disease control. Objective(s): To identify barriers to Tx optimisation, using real-world data from the ArthritisPower registry. Secondary objectives were to underst…	n.s.	Conference abstract	Rheumatoid arthritis	Rheumatology	257	To identify barriers to Tx optimisation, using real-world data from the ArthritisPower registry.	Observational, cross-sectional sub-study	Drug	Smartphone/Computer	Mobile phone (other)											Yes					1	Active	Physical function, Sleep, Clinical symptoms			Yes							Yes				Yes			3	Pain, fatigue, sleep, physical function, general health; Barriers to Tx escalation	Descriptive
Using ecological momentary assessments to predict relapse after adult substance use treatment.	Scott, Christy K; Dennis, Michael L; Gustafson, David H	BACKGROUND: A key component of relapse prevention is to self-monitor the internal (feelings or cravings) and external (people, places, activities) factors associated with relapse. Smartphones can deliver ecological momentary assessments (EMA) to help individuals self-monitor. The purpose of this exploratory study was to develop a model for predicting an individual's risk of future substance use a…	United States	Journal article	Substance use disorder	Mental Health & Addictions	43	to develop a model for predicting an individual's risk of future substance use after each EMA and validate it using a multi-level model controlling for repeated measures on persons.,	EMA study	n/a	Smartphone/web system (A-CHESS)	Mobile phone (other)											Yes					1	Active	Behavioural; Mood; Clinical symptoms; Contextual		Yes	Yes			Yes		Yes									4	Substance use; Continued use [both recent and current]); Negative affect (feelings); Craving (rating); Types of people, places, activities, and feelings that characterized their interactions	Predictive
Extended, continuous measures of functional status in community dwelling persons with Alzheimer's and related dementia: Infrastructure, performance, tradeoffs, preliminary data, and promise	B., Zylstra; G., Netscher; J., Jacquemot; M., Schaffer; G., Shen; A.D., Bowhay; T.L., Braley; K.L., Possin; B.L., Miller; A.M., Bayen; S.J., Bonasera	Background: The past decades have seen phenomenal growth in the availability of inexpensive and powerful personal computing devices. Efforts to leverage these devices to improve health care outcomes promise to remake many aspects of healthcare delivery, but remain in their infancy. New method: We describe the development of a mobile health platform designed for daily measures of functional status…	United States	Journal article	Alzheimer's disease	Neurology/CNS	12	To document real-world feasibility in a group of men and women with dementia that Smartwatches/Smartphones can provide long-term, relevant clinical data regarding individual functional status.	Feasbility study	n/a	Smartwatches and Smartphones (accelerometer, GPS)	Wearable	Mobile phone (other)				Yes						Yes					2	Passive	Geospatial; Physical activity;				Yes									Yes				2	Functional status (activity, outdoor position)	Predictive
Evaluating utility and compliance in a patient-based eHealth study using continuous-time heart rate and activity trackers.	Speier, William; Dzubur, Eldin; Zide, Mary; Shufelt, Chrisandra; Joung, Sandy; Van Eyk, Jennifer E; Bairey Merz, C Noel; Lopez, Mayra; Spiegel, Brennan; Arnold, Corey	Telemedicine has been used to remotely diagnose and treat patients, yet previously applied telemonitoring approaches have been fraught with adherence issues. The primary goal of this study was to evaluate the adherence rates using a consumer-grade continuous-time heart rate and activity tracker in a mid-risk cardiovascular patient population. As a secondary analysis, we show the ability to utiliz…	United States	Journal article	Mid-risk cardiovascular patients	Cardiovascular	186	to evaluate the adherence rates using a consumer-grade continuous-time heart rate and activity tracker in a mid-risk cardiovascular patient population	Adherence study	n/a	Wearable (Fitbit Charge 2) with actigraphy	Wearable					Yes											1	Passive and active	Physiological; Sleep; Physical activity; Functional; Emotional (mood);	Yes			Yes		Yes				Yes				Yes			5	Heart rate; Sleep; Steps; Physical health; Physical functioning; Fatigue; Emotional distress; Social isolation; Sleep distubance	Predictive
Sleep Fragmentation Measured by Wearable Device is an Indicator of Clinical Disease Activity in Inflammatory Bowel Disease	M.A., Sofia; O., Yvellez; N., Zmeter; K., El Jurdi; J., Ollech; M.J., Andersen; M.A., Golan; D.M., Rodriquez	Background: Wearable activity monitors allow individuals to track physical characteristics, including sleep patterns. Sleep dysfunction in inflammatory bowel disease (IBD) is associated with inflammatory activity and risk for clinical disease relapse. Passive measurement of sleep by a wearable device can identify patterns of sleep dysfunction. We investigated whether remotely measured sleep quali…	n.s.	Conference abstract	IBD	Immunology	38	To investigate whether remotely measured sleep quality by a wearable device is associated with clinical disease activity	n.s.	n/a	Wearable (Fitbit Charge HR)	Wearable					Yes											1	Passive	Sleep										Yes							1	Sleep quality (“sleep fragmentation”, awakening events per hour in bed, “restlessness”, restless events per hour in bed, and “sleep efficiency”, time sleeping divided by time in bed.	Descriptive
Sleep Tracking and Exercise in Patients With Type 2 Diabetes Mellitus (Step-D): Pilot Study to Determine Correlations Between Fitbit Data and Patient-Reported Outcomes.	Weatherall, James; Paprocki, Yurek; Meyer, Theresa M; Kudel, Ian; Witt, Edward A	BACKGROUND: Few studies assessing the correlation between patient-reported outcomes and patient-generated health data from wearable devices exist., OBJECTIVE: The aim of this study was to determine the direction and magnitude of associations between patient-generated health data (from the Fitbit Charge HR) and patient-reported outcomes for sleep patterns and physical activity in patients with typ…	n.s.	Journal article	Type 2 diabetes	Metabolism and Endocrinology	86	to determine the direction and magnitude of associations between patient-generated health data (from the Fitbit Charge HR) and patient-reported outcomes for sleep patterns and physical activity in patients with type 2 diabetes mellitus (T2DM).,	Pilot study	n/a	Wearable (Fitbit Charge HR); Internet-based surveys	Wearable	Online/web-based platform				Yes			Yes								2	Passive and active	Physical activity; Sleep				Yes						Yes							2	Steps; Sleep quality;	Descriptive
Improvement of intrinsic capacity in older adults living with HIV through a health promotion resource	A., Caselgrandi; A., Malagoli; J., Milic; E., Spencer; B., Gallagher; G., Lui; C., Cheung; M., Mancini; V., Masi; E., Bardi; M., Corni; M., Menozzi; S., Zona; F., Carli; C., Mussini	Background: My Smart Age with HIV (MySAwH) is a multi-centre prospective ongoing study designed to empower older adults living with HIV (OALWH) in achieving healthier lifestyles. It is based on collection of physical function data and patient-related outcomes through dedicated smart phone app. The aim of MySAwH is to detect health changes assessed with frailty index (FI), generated by health prof…	Italy, Australia, Hong Kong	Conference abstract	HIV	Infectious Diseases/Vaccines	153	to detect health changes assessed with frailty index (FI), generated by health professionals, and with health index (HI) evaluating patient's intrinsic capacity (IC), generated by themselves.	multi-centre prospective study	Program	Wearable (Garmin); Mobile app (MySAwH)	Wearable	Smartphone/mobile app			Yes	Yes											2	Passive and active	Physical activity; QoL; Cognitive				Yes							Yes					Yes	3	Frailty, Locomotion, Cognition, Vitality, Sensory, Psychosocial.	Descriptive
Study 201283: An exploratory study to investigate the use of biotelemetry to identify markers of disease progression in subjects with amyotrophic lateral sclerosis-heart rate variability and speech data	A., Lavrov; M., Kelly; L., Garcia-Gancedo; J., Parr; R., Hart; T., Chiwera; C., Shaw; A., Al Chalabi; R., Marsden; M., Turner	Background: In addition to conventional clinical methods, biotelemetric monitoring of people with Amyotrophic Lateral Sclerosis (ALS) has the potential to provide an important source of information to assess the impact of the disease on aspects of functional capacity and activities of daily living, which may be useful outcome measures in clinical trials. Objective(s): To investigate the utility o…	United Kingdom	Conference abstract	ALS	Neurology/CNS	2	To investigate the utility of continuous biotelemetric monitoring of heart rate variability (HRV) and digital speech tests in ALS subjects, to report changes over time and their relationship to the ALS Functional Rating Scale Revised (ALSFRS-R) scores and for speech also to forced vital capacity (FVC).	Exploratory, non-controlled, non-drug study	n/a	Wearable (sternum) sensor with accelerometer and ECG (Faros sensor and LifeInsight Hub)	Wearable					Yes											1	Passive	Physiological; Functional	Yes													Yes			2	heart rate variability (HRV); Speech; Movement/Activity	Descriptive
Digital health monitoring of physical and emotional recovery after LVAD placement	D., Banerjee; D., Beiser	Purpose: Recovery of functional status after left ventricular assist device (LVAD) implantation is difficult to measure. Formal exercise testing and quality of life questionnaires are cumbersome. Digital health technology has been used to monitor patients suffering from other cardiovascular conditions; we sought to determine whether a digital health approach could reliably measure psychologic and…	n.s.	Conference abstract	Left ventricular assist device (LVAD) implantation	Cardiovascular	25	To determine whether a digital health approach could reliably measure psychologic and functional status after LVAD placement.	n.s.	Device	Wearable device (FitBit); Smartphone app (PROMIS);	Wearable	Smartphone/mobile app			Yes	Yes											2	Passive and active	Physical activty; Functional; Psychological														Yes			1	Steps; Daily HRQOL;	Descriptive
Mining telemonitored physiological data and patient-reported outcomes of congestive heart failure patients.	Mlakar, Miha; Puddu, Paolo Emilio; Somrak, Maja; Bonfiglio, Silvio; Lustrek, Mitja; projects, Chiron and HeartMan research	This paper addresses patient-reported outcomes (PROs) and telemonitoring in congestive heart failure (CHF), both increasingly important topics. The interest in CHF trials is shifting from hard end-points such as hospitalization and mortality, to softer end-points such health-related quality of life. However, the relation of these softer end-points to objective parameters is not well studied. Tele…	Italy, United Kingdom	Journal article	Heart failure	Cardiovascular	24	to develop a comprehensive framework for personalized health management comprising mobile, home and hospital services.	Clinical observational study	n/a	Wearable ECG, activity, body-temperature and sweat sensors; Smartphone app	Wearable	Parameter-specific biosensors	Smartphone/mobile app		Yes	Yes	Yes										3	Passive and active	Physiological; Physical activity; Experience	Yes			Yes			Yes										3	Heart rate/rhythm; Physical activity; Systolic and diastolic blood pressure (SBP, DBP); peripheral capillary oxygen saturation (SpO2); Weight; Ambient temperature; Ambient humidity; How the patient feels compared to the previous day;	Predictive
Effect of a Home-Based Wearable Continuous ECG Monitoring Patch on Detection of Undiagnosed Atrial Fibrillation: The mSToPS Randomized Clinical Trial.	Steinhubl, Steven R; Waalen, Jill; Edwards, Alison M; Ariniello, Lauren M; Mehta, Rajesh R; Ebner, Gail S; Carter, Chureen; Baca-Motes, Katie; Felicione, Elise; Sarich, Troy; Topol, Eric J	Importance: Opportunistic screening for atrial fibrillation (AF) is recommended, and improved methods of early identification could allow for the initiation of appropriate therapies to prevent the adverse health outcomes associated with AF., Objective: To determine the effect of a self-applied wearable electrocardiogram (ECG) patch in detecting AF and the clinical consequences associated with suc…	United States	Journal article	Atrial fibrillation	Cardiovascular	2659	To determine the effect of a self-applied wearable electrocardiogram (ECG) patch in detecting AF and the clinical consequences associated with such a detection strategy.,	A direct-to-participant randomized clinical trial; AND Prospective matched observational cohort study	n/a	wearable electrocardiogram (ECG) patch (iRhythm Zio)	Wearable					Yes											1	Passive	Physiological	Yes																1	Heart rhythm	Diagnostic
Artifact Rejection Methodology Enables Continuous, Noninvasive Measurement of Gastric Myoelectric Activity in Ambulatory Subjects.	Gharibans, Armen A; Smarr, Benjamin L; Kunkel, David C; Kriegsfeld, Lance J; Mousa, Hayat M; Coleman, Todd P	The increasing prevalence of functional and motility gastrointestinal (GI) disorders is at odds with bottlenecks in their diagnosis, treatment, and follow-up. Lack of noninvasive approaches means that only specialized centers can perform objective assessment procedures. Abnormal GI muscular activity, which is coordinated by electrical slow-waves, may play a key role in symptoms. As such, the elec…	United States	Journal article	Dyspepsia	Gastroenterology	11	Demonstrate a wearable EGG system for ambulatory monitoring; Demonstrate system’s use in free-living subjects during 24-hour ambulatory monitoring	Validation study	n/a	Wearable electrogastrogram (EGG); Smartphone applications	Wearable	Smartphone/mobile app			Yes	Yes											2	Passive and active	Physiological; Clinical symptoms	Yes		Yes														2	Gastric electrical activity; Patient-reported events (meals, bowel movements, sleep and wake onset, symptoms);	Descriptive
The Pediatric SmartShoe: Wearable Sensor System for Ambulatory Monitoring of Physical Activity and Gait.	Hegde, Nagaraj; Zhang, Ting; Uswatte, Gitendra; Taub, Edward; Barman, Joydip; McKay, Staci; Taylor, Andrea; Morris, David M; Griffin, Angi; Sazonov, Edward S	Cerebral palsy (CP) is a group of nonprogressive neuro-developmental conditions occurring in early childhood that causes movement disorders and physical disability. Measuring activity levels and gait patterns is an important aspect of CP rehabilitation programs. Traditionally, such programs utilize commercially available laboratory systems, which cannot to be utilized in community living. In this…	United States	Journal article	Cerebral palsy	Neurology/CNS	21	To validate the use of a novel, shoe-based, wearable sensor system (pediatric SmartShoe) for monitoring of physical activity and gait in children with CP.	Technology validation	n/a	wearable sensor system (pediatric SmartShoe)	Wearable					Yes											1	Passive	Physical activity; Gait				Yes								Yes					2	physical activity; gait	Descriptive
Realization and Technology Acceptance Test of a Wearable Cardiac Health Monitoring and Early Warning System with Multi-Channel MCGs and ECG.	Lin, Wen-Yen; Ke, Hong-Lin; Chou, Wen-Cheng; Chang, Po-Cheng; Tsai, Tsai-Hsuan; Lee, Ming-Yih	In this work, a wearable smart clothing system for cardiac health monitoring with a multi-channel mechanocardiogram (MCG) has been developed to predict the myo-cardiac left ventricular ejection fraction (LVEF) function and to provide early risk warnings to the subjects. In this paper, the realization of the core of this system, i.e., the Cardiac Health Assessment and Monitoring Platform (CHAMP), …	Taiwan	Journal article	Heart failure	Cardiovascular	48	To explore the effects of external factors on attitudes, behavioral intentions, and the decision to use smart clothing technology among patients with CVD.	Technology validation and acceptance study	n/a	Wearable smart clothing system for cardiac health monitoring with a multi-channel mechanocardiogram (MCG)	Wearable					Yes											1	Passive	Physiological	Yes																1	Heart electrical activity [Magnetocardiography (MCG) and electrocardiogram (ECG) signals]	Predictive
TrueColours ulcerative colitis (TCUC): Will patients with UC complete digital questionnaires in real-time?	A., Walsh; M., Peters; C., Hinds; A., Kormilitzin; V., Sexton; P., Seeva; O., Brain; S., Keshav; H., Uhlig; A., Simmons; J., Geddes; G., Goodwin; G., Collins	Background: TCUC is a comprehensive real-time web-based programme for UC patients. It monitors multiple parameters via electronic questionnaires: symptoms, quality of life (QoL), and outcomes (e.g. hospitalisation). Medications are entered and personalised treatment guidance formulated. This information, graphically displayed on a traffic light system, is available to the patient and clinical tea…	United Kingdom	Conference abstract	Ulcerative colitis	Immunology	66	to assess feasibility, usability and adherence of TrueColours ulcerative colitis (TCUC).	prospective, non-randomised 6-month pilot study	n/a	Web-based Program (TrueColours)	Online/web-based platform								Yes								1	Active	Clinical symptoms; Behavioural		Yes	Yes														2	UC symptoms; QoL; Outcomes (e.g. hospitalisation); Medication adherence;	Descriptive
Improve Hypertension Monitoring and Self-management by Using mHealth	NCT02632838	Based on the J&HCHC's current practice, all hypotension patients are required to visit the nurses for their regular hypertension care every week. Therefore, all participants in this study will be asked to visit J&HCHC once a week for the 6-month period as usual. The standard follow-up group will receive regular hypertension care as usual which consists: nursing assessment, medication management, …	United States	Clinical trial protocol	Hypertension	Cardiovascular	30	To assess the preliminary effectiveness of a mobile-based health intervention in an urban underserved community with a high incidence of hypertension.	Interventional (Clinical Trial)	n/a	Wireless Blood Pressure Wrist Monitor (iHealth BP7)	Wearable					Yes											1	Passive	Physiological	Yes																1	Blood Pressure Change; Blood Pressure Monitoring Adherence	Descriptive
Circadian rhythm and sleep in Parkinson's Disease: Associations with cognition and mood.	Wu, Jade Q	Parkinson's disease (PD) is a neurodegenerative disorder associated with motor disturbance and non-motor symptoms (NMS). Although NMS such as sleep and circadian disruption, cognitive impairment, and mood disturbance are prevalent and debilitating, treatments are limited, owing to lack of knowledge about their etiologies and interactions. This project comprised two studies of NMS in mild to moder…	United States	Dissertation	Parkinson's disease	Neurology/CNS	20	To investigate whether circadian rest-activity rhythm is associated with cognitive function in PD independently of sleep.	Clinical study	n/a	Actigraph	Wearable					Yes											1	Passive	Physical activity				Yes													1	Total sleep time, sleep onset latency, wake after sleep onset (i.e., duration of wakefulness during the sleep period), and sleep efficiency (i.e., percentage of time in bed spent asleep).	Predictive
PSY22 PAIN MANAGEMENT STRATEGIES AND ACTIVITY TRACKER UTILIZATION IN A LARGE-SCALE CHRONIC PAIN STUDY	J.L., Tran; S., Kumar; R., Eulogio; E., Ramirez; L., Foschini	Objectives: Given the significant health burden of chronic pain and the valuable health insights that daily behavioral patterns can provide, we aimed to better understand the underlying causes of pain, functional impact of pain, and behavioral predictors of breakthrough pain utilizing self-reported survey data and behavioral data (e.g., step and sleep patterns) from activity trackers. In this ini…	United States	Conference abstract	Chronic pain	Pain	10023	to better understand the underlying causes of pain, functional impact of pain, and behavioral predictors of breakthrough pain utilizing self-reported survey data and behavioral data (e.g., step and sleep patterns) from activity trackers.	prospective, 1-year, virtual study	n/a	Activity trackers (wearables) or health/fitness apps (mobile apps)	Wearable	Smartphone/mobile app			Yes	Yes											2	Passive and active	Pain; Contextual; Functional; Sleep; Physical activity				Yes				Yes		Yes				Yes	Yes		5	Underlying causes of pain, functional impact of pain, and behavioral predictors of breakthrough pain; Step and sleep patterns	Descriptive
Determination of Personalized Asthma Triggers From Multimodal Sensing and a Mobile App: Observational Study.	Venkataramanan, Revathy; Thirunarayan, Krishnaprasad; Jaimini, Utkarshani; Kadariya, Dipesh; Yip, Hong Yung; Kalra, Maninder; Sheth, Amit	BACKGROUND: Asthma is a chronic pulmonary disease with multiple triggers. It can be managed by strict adherence to an asthma care plan and by avoiding these triggers. Clinicians cannot continuously monitor their patients' environment and their adherence to an asthma care plan, which poses a significant challenge for asthma management., OBJECTIVE: In this study, pediatric patients were continuousl…	United States	Journal article	Asthma	Respiratory/Pulmonary	83	To assess whether kHealth kit, which contains low-cost sensors, can identify personalized triggers and provide actionable insights to clinicians for the development of a tailored asthma care plan.	Observational Study	n/a	Android app, Fitbit, Peak Flow meter, Foobot [kHealth asthma kit]	Smartphone/mobile app	Parameter-specific biosensors	Parameter-specific biosensors		Yes		Yes										2	Passive and active	Clinical symptoms; Behavioural; Sleep; Physical activity; Environnmental		Yes	Yes	Yes	Yes					Yes							5	Asthma symptoms; Medication intake; Sleep; Activity; Lung function; Indoor air quality	Prescriptive
A unique case of bradycardia recognized by wearable technology as first presentation of complete heart block.	Overbeek, Daniel L; Hogikyan, Emily M; Davis, Mallory; McGillicuddy, Daniel C	Wearable technology has advanced significantly, and the proposed health benefits have been widely touted. Most of the discussion has been surrounding the identification and diagnosis of asymptomatic atrial fibrillation. However, the heart monitoring functions of the wearable technology can also identify other abnormalities as well. We present the first case of wearable technology identified brady…	n.s.	Journal article	Complete heart block	Cardiovascular	1	To present the first case of wearable technology identified bradycardia diagnosed as the primary presen- tation of complete heart block.	Case report	n/a	Apple Watch	Wearable					Yes											1	Passive	Physiological	Yes																1	Heart rate	Predictive
Immediate and sustained glycemic improvements during remote patient monitoring: Real-world evidence from pilot programs	T., Sheng; S., Babikian	Mobile-enabled remote patient monitoring (RPM) has the potential to improve health outcomes and access to care while also reducing hospitalizations and costs. However, whether RPM can improve glycemic outcomes in people with diabetes (PWDs) is not well understood given RPM's relative recency. We evaluated real-world self-monitored blood glucose (SMBG) data among PWDs enrolled in RPM pilot program…	United States	Conference abstract	Type 1 or 2 Diabetes	Metabolism and Endocrinology	213	To evaluate real-world self-monitored blood glucose (SMBG) data among PWDs enrolled in RPM pilot programs across the United States.	Cross-sectional	n/a	blood glucose meters synched with mobile app or a computer-based software	Parameter-specific biosensors	Smartphone/mobile app			Yes		Yes										2	Passive and active	Physiological	Yes																1	Blood glucose levels	Descriptive
Pilot Study of Home Vitals and Activity Monitoring for Allogeneic Hematopoietic Cell Transplant Recipients	L., Bernhard; J., Coffman; J., Elberson; B., Hodgeman; J., Starn; S., Winners; V., Winslow; P., Rasmussen	Can leveraging fast growing technology assist with improving patient outcomes and streamline workflows at the same time? We piloted remote monitoring technologies to find out. In partnership with our hospital's Digital Health team, we provided 39 allogeneic blood and marrow transplant (BMT) recipients with a Bluetooth enabled blood pressure, temperature and activity tracking device. After a one-t…	United States	Conference abstract	Allogeneic Hematopoietic Cell Transplant Recipients	Hematology	39	To determine whether leveraging fast growing technology assist with improving patient outcomes and streamline workflows at the same time	Pilot study	Procedure	Bluetooth enabled blood pressure, temperature and activity tracking device.	Parameter-specific biosensors						Yes										1	Passive	Physiological; Physical activity	Yes			Yes													2	Blood pressure; Temperature; Activity tracking	Descriptive
Multidimensional conceptualization and assessment of fatigue in pediatric sickle cell disease: Impact of fatigue on quality of life.	Trout, Krystal L	Fatigue is a problematic symptom that has only recently gained attention in the literature for pediatric sickle cell disease (SCD). Research has established that fatigue is prevalent, persistent, and impairing, though much is left to understand about the presentation and impact of this symptom in this population. The current study sought to expand on previous literature by using a multidimensiona…	United States	Dissertation	Pediatric sickle cell disease	Hematology	89	to expand on previous literature by using a multidimensional conceptualization to examine fatigue using multiple indicators to capture a more comprehensive picture of fatigue and its impact on quality of life for youth with SCD.	EMA study	n/a	daily electronic diaries; wearable (accelerometer actigraphy wristwatch)	Assessments via mobile platform	Wearable				Yes					Yes						2	Passive and active	Clinical symptoms; Physical activity;			Yes	Yes													2	Fatigue; Physical activity;	Descriptive
Wirelessly observed therapy compared to directly observed therapy to confirm and support tuberculosis treatment adherence: A randomized controlled trial.	Browne, Sara H; Umlauf, Anya; Tucker, Amanda J; Low, Julie; Moser, Kathleen; Gonzalez Garcia, Jonathan; Peloquin, Charles A; Blaschke, Terrence; Vaida, Florin; Benson, Constance A	BACKGROUND: Excellent adherence to tuberculosis (TB) treatment is critical to cure TB and avoid the emergence of resistance. Wirelessly observed therapy (WOT) is a novel patient self-management system consisting of an edible ingestion sensor (IS), external wearable patch, and paired mobile device that can detect and digitally record medication ingestions. Our study determined the accuracy of inge…	United States	Journal article	Tuberculosis	Infectious Diseases/Vaccines	77	To determine the accuracy of ingestion detection in clinical and home settings using wirelessly observed therapy (WOT).	RCT (open-label, prospective)	Drug	Edible ingestion sensor, external wearable patch, and paired mobile device	Ingestible	Wearable	Mobile phone (other)			Yes						Yes	Yes				3	Passive	Behavioural		Yes															1	Medication adherence	Prescriptive
Higher short-acting beta-agonist use is associated with greater COPD burden.	Gondalia, Rahul; Bender, Bruce G; Theye, Benjamin; Stempel, David A	INTRODUCTION: The COPD Assessment Test (CAT) is a self-administered questionnaire that measures symptomatic burden. CAT is used as part of the Global Initiative for Chronic Obstructive Lung Disease (GOLD) guidelines refined ABCD tool and is usually performed during office visit assessment. Electronic medication monitors (EMMs) capture utilization of short-acting beta-agonists (SABA) that may indi…	United States	Journal article	COPD	Respiratory/Pulmonary	2196	To estimate the association between SABA use and CAT scores to assess whether EMM-collected SABA utilization can predict COPD burden.	n.s.	Drug	Electronic medication monitors (EMMs); Mobile app	Electronic medication monitors	Smartphone/mobile app			Yes									Yes			2	Passive and active	Clinical symptoms; Adherence			Yes														1	Time and date of every SABA and maintenance inhaler use; Symptom burden	Predictive
Measuring Community Mobility in Survivors of Stroke Using Global Positioning System Technology: A Prospective Observational Study.	Hanke, Timothy A; Hwang, Sungsoon; Keller, Sarah; Zielke, Donna; Hailey, Tisha; Nathaniel, Krumdick; Evans, Christian C	BACKGROUND AND PURPOSE: Returning to community mobility is important for people recovering from a stroke, yet few studies have directly measured this construct following inpatient rehabilitation. Using global positioning system (GPS) technology, we examined community mobility of survivors of stroke (SS) over the first year after discharge and compared them to an age-matched comparison group witho…	United States	Journal article	Stroke	Neurology/CNS	20	To use GPS to examine community mobility of survivors of stroke (SS) over the first year after discharge and compared them to an age-matched comparison group without neurological impairment.,	Prospective observational study	n/a	GPS (DataLogger) attached to an accelerometer (GT3X)	Wearable					Yes											1	Passive	Geospatial; Physical activity;				Yes									Yes				2	Community mobility	Descriptive
Mental health, quality of life, and accessibility to care among virally suppressed people living with HIV in the United States	T., Evans; K., Cutts; P., Swinburn; K., Lykopoulos	Background. Life expectancy of people living with HIV (PLHIV) in the United States has improved dramatically in the last 25 years, and more than ever are virally suppressed (VS). However, HIV is a complex chronic condition associated with a myriad of concurrent conditions. The "Real-world Insights of PLHIV Shared through Electronic devices" (RISE) study was a cross-sectional survey designed to ob…	United States	Research forum abstract	HIV	Infectious Diseases/Vaccines	1226	to obtain an up-to-date understanding of the unmet needs in virally suppressed PLHIV	cross-sectional survey	n/a	Mobile app	Smartphone/mobile app				Yes												1	Active	QoL; Functional; Cognitive; Mood						Yes					Yes			Yes		Yes	4	Mental health, QoL, Physical well-being, Emotional well-being, Functional well-being, Social well-being, Cognitive well-being; Accessibility to care	Descriptive
Mobile App for Improved Self-Management of Type 2 Diabetes: Multicenter Pragmatic Randomized Controlled Trial.	Agarwal, Payal; Mukerji, Geetha; Desveaux, Laura; Ivers, Noah M; Bhattacharyya, Onil; Hensel, Jennifer M; Shaw, James; Bouck, Zachary; Jamieson, Trevor; Onabajo, Nike; Cooper, Madeline; Marani, Husayn; Jeffs, Lianne; Bhatia, R Sacha	BACKGROUND: As the increasing prevalence of type 2 diabetes mellitus has put pressure on health systems to appropriately manage these patients, there have been a growing number of mobile apps designed to improve the self-management of diabetes. One such app, BlueStar, has been shown to significantly reduce hemoglobin A1c (HbA1c) levels in small studies and is the first app in the United States to…	Canada	Journal article	Type 2 diabetes	Metabolism and Endocrinology	223	to conduct a pragmatic randomized controlled trial of the BlueStar mobile app to determine if app usage leads to improved HbA1c levels among diverse participants in real-life clinical contexts.	Multicenter Pragmatic RCT	n/a	Mobile app (BlueStar)	Smartphone/mobile app				Yes												1	Active	Physiological; Physical activity; Behavioural	Yes	Yes		Yes													3	Baseline health, daily blood glucose readings, exercise activity, and food intake	Descriptive
Effects of mobile phone application combined with or without self-monitoring of blood glucose on glycemic control in patients with diabetes: A randomized controlled trial.	Yu, Yuan; Yan, Qun; Li, Huizhi; Li, Hongmei; Wang, Lin; Wang, Hua; Zhang, Yiyun; Xu, Lei; Tang, Zhaosheng; Yan, Xinfeng; Chen, Yinghua; He, Huili; Chen, Jie; Feng, Bo	AIMS/INTRODUCTION: There is potential for mobile applications to deliver new self-management interventions for chronic disease, especially in diabetes. The aim of the present study was to evaluate the effects of a mobile phone application (MPA) combined with or without self-monitoring of blood glucose (SMBG) on glycemic control in patients with diabetes., MATERIALS AND METHODS: The study was a 24…	China	Journal article	Diabetes	Metabolism and Endocrinology	185	to evaluate the effects of a mobile phone application (MPA) combined with or without self-monitoring of blood glucose (SMBG) on glycemic control in patients with diabetes.,	RCT	n/a	Mobile app (Diabetes‐Carer)	Smartphone/mobile app				Yes												1	Active	Physiological; Physical activity;	Yes			Yes													2	Self‐monitoring of blood glucose (via Bluetooth), diet, physical activities and other diabetes data of bodyweight, blood pressure, HbA1c and more laboratory results;	Descriptive
Remote Patient Monitoring Using Mobile Health for Total Knee Arthroplasty: Validation of a Wearable and Machine Learning-Based Surveillance Platform.	Ramkumar, Prem N; Haeberle, Heather S; Ramanathan, Deepak; Cantrell, William A; Navarro, Sergio M; Mont, Michael A; Bloomfield, Michael; Patterson, Brendan M	BACKGROUND: Recent technologic advances capable of measuring outcomes after total knee arthroplasty (TKA) are critical in quantifying value-based care. Traditionally accomplished through office assessments and surveys with variable follow-up, this strategy lacks continuous and complete data. The primary objective of this study was to validate the feasibility of a remote patient monitoring (RPM) s…	n.s.	Journal article	Total Knee Arthroplasty	Surgery	25	to validate the feasibility of a remote patient monitoring (RPM) system in terms of the frequency of data interruptions and patient acceptance.	Pilot cohort study	Procedure	Mobile app (Focus Ventures); Smartphone sensors (accelerometer, gyroscope, magnetometer); Wearable (knee sleeve)	Smartphone/mobile app	Parameter-specific biosensors	Wearable		Yes	Yes	Yes										3	Passive and active	Physical activity; Biomechanical; QoL; Pain; Behavioural		Yes		Yes											Yes	Yes	4	Range of motion; Mobility (daily steps); Knee range of motion; PROMs (QoL, Pain); Opioid use; Program compliance.	Descriptive
Living With Neuroendocrine Tumors: Assessment of Quality of Life Through a Mobile Application.	Adams, Jared R; Ray, David; Willmon, Renee; Pulgar, Sonia; Dasari, Arvind	PURPOSE: To understand the quality of life (QoL) for patients with neuroendocrine tumors (NETs) through comparison of QoL questionnaires and symptom tracking as well as journaling via the Carcinoid NETs Health Storylines mobile application (app)., PATIENTS AND METHODS: This was a 12-week prospective, observational study of US patients with NET who were taking long-acting somatostatin analogs. Nat…	United States	Journal article	Neuroendocrine Tumors	Oncology	120	To understand the quality of life (QoL) for patients with neuroendocrine tumors (NETs) through comparison of QoL questionnaires and symptom tracking as well as journaling via the Carcinoid NETs Health Storylines mobile application (app).	Prospective, observational study	Drug	Mobile app (Health Stprylines)	Smartphone/mobile app				Yes												1	Active	Clinical symptoms; Pain; Mood; QoL; Physical activity; Sleep			Yes	Yes		Yes				Yes					Yes	Yes	6	HRQoL ; Symptoms, mood, bowel movements, food, activity, and sleep	Descriptive
A nationwide observational study of locomotive syndrome in Japan using the ResearchKit: The Locomonitor study.	Yoshimura, Yusuke; Ishijima, Muneaki; Ishibashi, Masayoshi; Liu, Liz; Arikawa-Hirasawa, Eri; Machida, Shuichi; Naito, Hisashi; Hamada, Chieko; Kominami, Eiki	BACKGROUND: We developed the Locomonitor application (app), the world's first iOS app to study locomotive syndrome, using the ResearchKit and examined the prevalence and risk factors for locomotive syndrome in Japanese general individuals 20-69 years old in a nationwide cross-sectional observational study., METHODS: The participants were recruited from February to August 2016. The outcome measure…	Japan	Journal article	Locomotive syndrome	Musculoskeletal	2177	To determine the prevalence and risk factors for locomotive syndrome in Japanese general individuals 20–69 years old	Cross-sectional observational study	n/a	Mobile app (Locomonitor app; ResearchKit)	Smartphone/mobile app				Yes												1	Passive and active	Physiological, physical activity	Yes			Yes													2	Locomotive function (locomotive syndrome risk tests; LSRTs) ; Active Calories; Flights Climbed; Heart Rate; Resting Energy; Stand Hours; Steps; Walking/Running Distance	Descriptive
Impact of a mobile app on medication adherence and adherence-related beliefs in patients with type 2 diabetes.	Kjos, Andrea L; Vaughan, Amy G; Bhargava, Anuj	OBJECTIVES: To assess the impact of a customizable medication management mobile app (Medsimple) on medication adherence and adherence-related beliefs in patients with type 2 diabetes. The app contains a medication database, list tracking, reminders, cost-saving information, and other features. A second objective was to determine differentiating factors associated with 6 months of use., DESIGN: A …	United States	Journal article	Type 2 diabetes	Metabolism and Endocrinology	51	To assess the impact of a customizable medication management mobile app (Medsimple) on medication adherence and adherence-related beliefs in patients with type 2 diabetes.	prospective, observational, single-cohort study	Drug	Mobile app (Medsimple)	Smartphone/mobile app				Yes												1	Active	Behavioural; Cognitive		Yes									Yes						2	adherence, self-efficacy, locus of control, and outcome expectations.	Descriptive
The impact of virtual arrhythmia clinics following catheter ablation for atrial fibrillation	M., Manimaran; D., Das; P., Martinez; R., Schwartz; R., Schilling	Introduction: Mobile health (mHealth) encompasses the use of technology to enhance communication with patients in rural areas, to remotely monitor chronic medical conditions and for various other purposes. One such application of mHealth in cardiology is the development of virtual arrhythmia clinics. This technology could potentially reduce outpatient waiting times, increase acquisition of patien…	United Kingdom	Journal article	Atrial fibrillation	Cardiovascular	40	to identify whether virtual arrhythmia clinic appointments, delivered through a mobile or tablet device, could be a useful tool for patient follow up post-ablation therapy for atrial fibrillation (AF).	Feasibility study	Procedure	Mobile app (Ortus-iHealth)	Smartphone/mobile app				Yes												1	Active	QoL; Physiological; Experience	Yes						Yes									Yes	3	Physiological, psychological, and social impacts of AF and ablation therapy; Vital signs (heart rate, blood pressure, blood glucose, weight, and temperature); User experience	Descriptive
The Effect of an App for Day-to-Day Postoperative Care Education on Patients With Total Knee Replacement: Randomized Controlled Trial.	Timmers, Thomas; Janssen, Loes; van der Weegen, Walter; Das, Dirk; Marijnissen, Willem-Jan; Hannink, Gerjon; van der Zwaard, Babette C; Plat, Adriaan; Thomassen, Bregje; Swen, Jan-Willem; Kool, Rudolf B; Lambers Heerspink, Frederik Okke	BACKGROUND: Patients who undergo primary Total Knee Replacement surgery (TKR) are often discharged within 1-3 days after surgery. With this relatively short length of hospital stay, a patient's self-management is a crucial factor in optimizing the outcome of their treatment. In the case of TKR, self-management primarily involves adequate pain management, followed by physiotherapy exercises and da…	The Netherlands	Journal article	Total knee replacement	Surgery	213	to determine whether actively educating TKR patients with timely, day-to-day postoperative care information through an app could lead to a decrease in their level of pain compared to those who only receive standard information about their recovery through the app.	RCT	Procedure	Mobile app (Patient Journey App)	Smartphone/mobile app				Yes												1	Active	Pain; Functional; QoL; Experience							Yes							Yes	Yes	Yes	4	Level of pain; physical functioning, quality of life, ability to perform physiotherapy exercises and activities of daily self-care, satisfaction with information, perceived involvement by the hospital, and health care consumption)	Descriptive
Impact of Use Frequency of a Mobile Diabetes Management App on Blood Glucose Control: Evaluation Study.	Vehi, Josep; Regincos Isern, Jordi; Parcerisas, Adria; Calm, Remei; Contreras, Ivan	BACKGROUND: Technology has long been used to carry out self-management as well as to improve adherence to treatment in people with diabetes. However, most technology-based apps do not meet the basic requirements for engaging patients., OBJECTIVE: This study aimed to evaluate the effect of use frequency of a diabetes management app on glycemic control., METHODS: Overall, 2 analyses were performed.…	Spain	Journal article	Type 1 or 2 Diabetes	Metabolism and Endocrinology	2692	to evaluate the effect of use frequency of a diabetes management app on glycemic control.	Evaluation study	n/a	Mobile app (SocialDiabetes)	Smartphone/mobile app				Yes												1	Active	Physiological; Physical activity; Behavioural	Yes	Yes		Yes													3	Blood glucose (glycemic control); exercise, food, and lifestyle;	Descriptive
Home blood pressure monitoring plus a mobile phone-based hypertension health coaching app or a blood pressure tracking app: a randomized controlled clinical trial	Persell, S D; Peprah, Y A; Lipiszko, D; Lee, J Y; Li, J; Ciolino, J D; Karmali, K N; DeLury, K; Sato, H	Introduction: Mobile apps could help improve hypertension. Hypothesis: An artificial intelligence smartphone coaching app to promote hypertension self-management will improve systolic blood pressure (SBP) compared to a blood pressure (BP) tracking app. Methods: We enrolled adults with uncontrolled hypertension in a non-blinded, 2- group, randomized trial. Intervention participants received a coac…	n.s.	Conference abstract	Hypertension	Cardiovascular	333	To determine whether an artificial intelligence smartphone coaching app to promote hypertension self-management will improve systolic blood pressure (SBP) compared to a blood pressure (BP) tracking app.	RCT	n/a	Mobile app; Home blood pressure monitor	Smartphone/mobile app	Parameter-specific biosensors			Yes		Yes										2	Passive and active	Physiological; Behavioural	Yes	Yes															2	Systolic blood pressure; Self-reported medication adherence, home monitoring and self-management practices, self-efficacy related to BP, BMI, and self-reported health behaviors.	Descriptive
Effect of a mobile app to monitor patient reported outcomes in rheumatoid arthritis: a randomized controlled trial	Lee, Y; Lu, F; Colls, J; Murray, M; Suh, D; Song, J; Lee, J J; Dunlop, D; Solomon, D	Background/Purpose : Treat to target (TTT) is an effective strategy to improve outcomes in rheumatoid arthritis (RA). However, barriers to TTT include frequent clinic visits, poor access to rheumatologists, and poor patient acceptance of treatment escalation. Mobile technology may provide a solution by enabling collection of patient-reported outcomes (PROs) between clinic visits. The objectives o…	n.s.	Conference abstract	Rheumatoid arthritis	Rheumatology	191	To examine the effects of a mobile application (app) to monitor PROs on: 1) patient satisfaction and 2) disease activity in RA.	RCT	n/a	Mobile application	Smartphone/mobile app				Yes												1	Active	Clinical symptoms; Functional; Mood; Sleep			Yes			Yes				Yes				Yes			4	Disease activity, function, pain, fatigue, sleep, and mood	Descriptive
Recurrent atrial fibrillation/flutter detection after ablation or cardioversion using the AliveCor KardiaMobile device: iHEART results.	Goldenthal, Isaac L; Sciacca, Robert R; Riga, Teresa; Bakken, Suzanne; Baumeister, Maurita; Biviano, Angelo B; Dizon, Jose M; Wang, Daniel; Wang, Ketty C; Whang, William; Hickey, Kathleen T; Garan, Hasan	OBJECTIVE: This study evaluated the impact of daily ECG (electrocardiogram) self-recordings on time to documented recurrent atrial fibrillation (AF) or atrial flutter (AFL) and time to treatment of recurrent arrhythmia in patients undergoing catheter radiofrequency ablation (RFA) or direct current cardioversion (DCCV) for AF/AFL., BACKGROUND: AF recurrence rates after RFA and DCCV are 20% to 45% …	United States	Journal article	Atrial fibrillation	Cardiovascular	238	To evaluate the impact of daily ECG (electrocardiogram) self-recordings on time to documented recurrent atrial fibrillation (AF) or atrial flutter (AFL) and time to treatment of recurrent arrhythmia in patients undergoing catheter radiofrequency ablation (RFA) or direct current cardioversion (DCCV) for AF/AFL.,	RCT	n/a	Mobile ECG recorder (AliveCor Kardia)	Parameter-specific biosensors						Yes										1	Passive and active	Physiological; Clinical symptoms	Yes		Yes														2	Atrial fibrillation/flutter; AF symptoms	Descriptive
Oxaliplatin-Induced Neurotoxic Side Effects and Their Impact on Daily Activities: A Longitudinal Study Among Patients With Colorectal Cancer.	Drott, Jenny; Fomichov, Victoria; Starkhammar, Hans; B√∂rjeson, Sussanne; Kjellgren, Karin; Berter√∂, Carina	Background: Oxaliplatin (OXA) is frequently used in the treatment of patients with colorectal cancer, and OXA-induced neurotoxic side effects are common. Reports on real-time patient-reported neurotoxic side effects and impact on the patient's daily activities are sparse in existing studies. Objective: The aim of this study was to identify and assess patient-reported OXA-induced neurotoxic side e…	Sweden	Journal article	Colorectal cancer	Oncology	46	To identify and assess patient-reported OXA-induced neurotoxic side effects and their impact on the patient's daily activities, during and after chemotherapy.	multicenter prospective longitudinal study	Drug	Mobile phone	Mobile phone (other)											Yes					1	Active	Clinical symptoms; Experience			Yes				Yes										2	neurotoxic side effects and impact on daily activities	Descriptive
Real-world data (RWD) and patients reported outcomes (PRO) in breast cancer (BC): Physical, emotional side effects (S/E), financial toxicity (FT), and complementary usage (CM) relations	D.A., Vorobiof; E., Malki; I., Deutsch	Background: RWD denotes data accumulated via electronic health records as well as cutting edge technology paired with consumer mobile devices. Artificial intelligence (AI) incorporates the use of algorithms and machine learning (ML) software to analyze complex medical data, improving the knowledge of cancer journeys. PRO on 256 BC patients (pts) survey repliers, users of Belong.life, a worldwide …	n.s.	Conference abstract	Breast cancer	Oncology	256	To present patient reported outcomes (PRO) on breast cancer from users of Belong.life, a worldwide social media application for cancer patients	n.s.	n/a	Mobile social media app (Belong.life)	Smartphone/mobile app				Yes												1	Active	Clinical symptoms; Contextual; Mood;			Yes			Yes		Yes									3	Physical/clinical side effects, emotional side effects, financial toxicity, complementary usage (e.g. nutritional, multivitamins, supplements and CBD oil)	Descriptive
Significant reduction in heart rate variability is a feature of acute decompensation of cirrhosis and predicts 90-day mortality.	Jansen, Christian; Chatterjee, Devnandan Amor; Thomsen, Karen Louise; Al-Kassou, Baravan; Sawhney, Rohit; Jones, Helen; Gallego-Leon, Angela; Lehmann, Jennifer; Pohlmann, Alessandra; Nickenig, Georg; Strassburg, Christian P; Andrie, Rene; Jalan, Rajiv; Linhart, Markus; Trebicka, Jonel; Mookerjee, Rajeshwar P	BACKGROUND: Heart rate variability (HRV) is reduced in cirrhosis and in conditions of systemic inflammation. Whether HRV is associated with cirrhosis decompensation and development of acute-on-chronic liver failure (ACLF) is unknown., AIMS: To (a) validate wireless remote HRV monitoring in cirrhosis decompensation; (b) determine if severely reduced HRV is a surrogate for inflammation and progress…	United Kingdom; Germany	Journal article	Cirrhosis	Gastroenterology	111	To (a) validate wireless remote HRV monitoring in cirrhosis decompensation; (b) determine if severely reduced HRV is a surrogate for inflammation and progression of cirrhosis decompensation; (c) assess if measuring HRV determines prognosis in cirrhosis decompensation.,	aetiological research study	n/a	Sensor-based wireless remote monitoring (Isansys Lifetouch system)	Parameter-specific biosensors						Yes										1	Passive	Physiological	Yes																1	Heart rate variability	Predictive
Mobile Photoplethysmographic Technology to Detect Atrial Fibrillation.	Guo, Yutao; Wang, Hao; Zhang, Hui; Liu, Tong; Liang, Zhaoguang; Xia, Yunlong; Yan, Li; Xing, Yunli; Shi, Haili; Li, Shuyan; Liu, Yanxia; Liu, Fan; Feng, Mei; Chen, Yundai; Lip, Gregory Y H; Investigators, MAFA I I	BACKGROUND: Low detection and nonadherence are major problems in current management approaches for patients with suspected atrial fibrillation (AF). Mobile health devices may enable earlier AF detection and improved AF management., OBJECTIVES: This study sought to investigate the effectiveness of AF screening in a large population-based cohort using smart device-based photoplethysmography (PPG) t…	China	Journal article	Atrial fibrillation	Cardiovascular	246541	to investigate the effectiveness of AF screening in a large population-based cohort using smart device-based photoplethysmography (PPG) technology, combined with a clinical care AF management pathway using a mobile health approach.,	Screening	n/a	Smart device–based photoplethysmography (PPG) technology (AF screening app)	Smartphone/mobile app				Yes												1	Passive	Physiological	Yes																1	Pulse rhythm	Diagnostic
A study on treatment sensitivity of ecological momentary assessment in obsessive-compulsive disorder.	Rupp, Christian; Falke, Charlotte; Guhne, Daniela; Doebler, Philipp; Andor, Fabian; Buhlmann, Ulrike	As part of a larger clinical trial, this ecological momentary assessment (EMA) study pursued the main goal of demonstrating that the EMA method is sensitive to treatment effects of detached mindfulness and cognitive restructuring for obsessive-compulsive disorder (OCD). A second goal was to provide a descriptive analysis of OCD symptoms and influencing factors in participants' everyday lives. Thi…	Germany	Journal article	OCD	Mental Health & Addictions	39	To demonstrate the EMA method is sensitive to treatment effects of detached mindfulness and cognitive restructuring for OCD.	Pre/post clinical study	Program	Smartphone	Mobile phone (other)											Yes					1	Active	Clinical symptoms, behavioural		Yes	Yes														2	Frequency of obsessions, subjective bur-den due to obsessions, perceived current stress, emotions, and on the frequency of com-pulsions and other dysfunctional behaviors.	Descriptive
Ecological Momentary Assessment of Mood Factors and Performance in Daily Activities among Stroke Survivors	Y., Lee; E., Lenze; C.M., Baum; J.-M., Lee; C., Metts; R., Fucetola; M.W.M., Fong; R., Heaton; C., Lu; A., Wong; M., Yingling; C., Depp	Objective: To examine the temporal associations between mood-related factors and performance in daily activities among persons following stroke. Design(s): Repeated-measures observational study of 14 days of home monitoring, including ecological momentary assessment (EMA) of mood symptoms and self-appraisals of performance in daily activities. Multilevel models were used to analyze concurrent and…	United States	Conference abstract	Stroke	Neurology/CNS	48	To examine the temporal associations between mood-related factors and performance in daily activities among persons following stroke.	Repeated-measures observational study	n/a	Smartphone	Mobile phone (other)											Yes					1	Active	Behavioural; Mood; Clinical symptoms		Yes	Yes			Yes											3	Mood (depression, worthlessness, anxiety, lack of interest, tiredness, and cheerfulness); Performance in daily activities;	Descriptive
Evaluating the effectiveness of ecological momentary assessment and intervention targeting body checking behaviors.	Smith, Jamie M; Whisenhunt, Brooke L; Buchanan, Erin M; Hudson, Danae L	This study investigated the efficacy of using ecological momentary assessment and intervention (EMA/EMI) to target body checking behaviors. Body checking has been shown to increase body dissatisfaction and play a role in eating disorders, but few treatments specifically targeting body checking have been empirically evaluated. Forty-four female undergraduates who reported engaging in frequent body…	United States	Journal article	Body checking behaviours	Mental Health & Addictions	44	To investigate the efficacy of using ecological momentary assessment and intervention (EMA/EMI) to target body checking behaviors.	EMA study	n/a	Smartphone	Mobile phone (other)											Yes					1	Active	Behavioural		Yes															1	Number of times they engaged in body checking behaviours (weighing the self, feeling thighs for fatness, sucking in the stomach, feeling/pinching stomach to measure fatness, comparing the body to other individuals, checking body size in the mirror, checking for fat jiggling, and checking to see if thighs spread while sitting down.)	Descriptive
Alexithymia - Not autism - is associated with frequency of social interactions in adults.	Gerber, Alan H; Girard, Jeffrey M; Scott, Stacey B; Lerner, Matthew D	OBJECTIVE: While much is known about the quality of social behavior among neurotypical individuals and those with autism spectrum disorder (ASD), little work has evaluated quantity of social interactions. This study used ecological momentary assessment (EMA) to quantify in vivo daily patterns of social interaction in adults as a function of demographic and clinical factors., METHOD: Adults with a…	United States	Journal article	Autism spectrum disorder; Alexithymia	Mental Health & Addictions	75	To use EMA to quantify in vivo daily patterns of social interaction in adults as a function of demographic and clinical factors.	Interventional study	n/a	Smartphone	Mobile phone (other)											Yes					1	Active	Behavioural		Yes															1	Social interaction	Descriptive
338 Improved Trauma Survivor Phenotypes Are Critical for Better Biomarkers, Prediction Tools, and Treatments: Initial Results From the AURORA study	S.A., McLean; X., An; S., House; F.L., Beaudoin; P., Musey; P., Hendry; C.W., Jones; C., Lewandowski	Study Objectives: Adverse posttraumatic neuropsychiatric sequelae (APNS) are common among civilian trauma survivors and military veterans. APNS, as traditionally classified, include posttraumatic stress, post-concussion syndrome, depression, and regional or widespread pain. These traditional classifications artificially fragment APNS into siloed, syndromic diagnoses unmoored to discrete component…	United States	Conference abstract	Adverse posttraumatic neuropsychiatric sequelae (APNS)	Mental Health & Addictions	5000	Identifying objective biobehavioral indicators of APNS	Longitudinal study	n/a	Smartphone (Mindstrong App);	Smartphone/mobile app				Yes												1	Passive and active	Neurocognitive, physiologic, digital phenotyping, psychophysical, neuroimaging, genomic;											Yes						1	Outcome phenotype definitions; In the present abstract, the development of core self-report outcomes in the immediate aftermath of trauma is described. The Mindstrong App is used to assess symptom indicators for homogenous outcomes across the APNS spectrum (sleep, pain, loss, nightmares, avoidance, re-experiencing, anxiety, hyperarousal, cognition, and somatic).	Prescriptive
342 Smartphone and Wrist-Wearable-Based Biomarkers of Pain Severity After Emergency Department Discharge: Preliminary Results From the AURORA Study	S., House; F.L., Beaudoin; X., An; P., Musey; P., Hendry; C.W., Jones; C., Lewandowski; A., Storrow	Study Objectives: Adverse posttraumatic neuropsychiatric sequelae (APNS) such as posttraumatic pain cause great suffering in civilian trauma survivors and military personnel and are traditionally evaluated using self-report symptoms alone. Objective biobehavioral indicators are needed to more fully characterize posttraumatic phenotypes, gain new insights into pathophysiologic mechanisms, better u…	United States	Conference abstract	Adverse posttraumatic neuropsychiatric sequelae (APNS)	Mental Health & Addictions	867	Identifying objective biobehavioral indicators of APNS; The present analysis performed initial screening for state biomarkers of pain severity during the first eight weeks after trauma in an initial study sample	Longitudinal study	n/a	Smartphone (Mindstrong App); Wearable (Verily Study Watch);	Smartphone/mobile app	Wearable			Yes	Yes											2	Passive and active	Neurocognitive, physiologic, digital phenotyping, psychophysical, neuroimaging, genomic;											Yes						1	Pain severity (Mindstrong App); Heart rate variability (HRV) (Verily Study Watch);	Descriptive
Use of ecological momentary assessment to detect variability in mood, sleep and stress in bipolar disorder.	Li, Han; Mukherjee, Dahlia; Krishnamurthy, Venkatesh Basappa; Millett, Caitlin; Ryan, Kelly A; Zhang, Lijun; Saunders, Erika F H; Wang, Ming	OBJECTIVE: Our aim was to study within-person variability in mood, cognition, energy, and impulsivity measured in an Ecological Momentary Assessment paradigm in bipolar disorder by using modern statistical techniques. Exploratory analyses tested the relationship between bipolar disorder symptoms and hours of sleep, and levels of pain, social and task-based stress. We report an analysis of data fr…	United States	Journal article	Bipolar disorder	Mental Health & Addictions	20	to study within-person variability in mood, cognition, energy, and impulsivity measured in an Ecological Momentary Assessment paradigm in bipolar disorder by using modern statistical techniques.	two-arm, parallel group EMA study	n/a	Smartphone (surveys)	Assessments via mobile platform										Yes						1	Active	Mood; Pain; Sleep						Yes				Yes					Yes		3	Mood, energy, speed of thoughts, impulsivity, and physical pain; Task-based stress (perception of skill, effort and preference of task); Sleep (time to bed previous night, time to sleep the previous night, number of awakenings, fnal time of waking, and time out of bed);	Descriptive
A smartphone application for reporting symptoms in adults with cystic fibrosis improves the detection of exacerbations: results of a randomised controlled trial	Wood, J; Jenkins, S; Putrino, D; Mulrennan, S; Morey, S; Cecins, N; Bear, N; Hill, K	Background: Respiratory exacerbations impair lung function and health-related quality of life in people with CF, with delayed identification of exacerbations often resulting in worse outcomes. We developed a smartphone application (app) for adults with CF to report symptoms to the CF team, and investigated its impact on antibiotic use and other outcomes. Methods: Participants were randomised to i…	Australia	Journal article	Cystic fibrosis	Respiratory/Pulmonary	60	To determine the effect of improving symptom reporting and reducing the time to detect exacerbations on the risk of more severe exacerbations requiring treatment with IV antibiotics.	RCT	n/a	Smartphone app	Smartphone/mobile app				Yes												1	Active	Clinical symptoms			Yes														1	Respiratory symptoms, emotional well-being	Prescriptive
A telemonitoring system for nutritional intake in patients with chronic kidney disease receiving peritoneal dialysis therapy.	Olivares-Gandy, Hugo J; Dominguez-Isidro, Saul; Lopez-Dominguez, Eduardo; Hernandez-Velazquez, Yesenia; Tapia-McClung, Horacio; de-la-Calleja, Jorge	Patients undergoing peritoneal dialysis (PD) therapy may present complications of protein-energy wasting, which may be partially produced by inadequate nutrition management and a protein or energy deficiency in the predialytic phase. Therefore, accurate monitoring of the nutrition status during PD therapy can prevent risk conditions in patients with chronic kidney disease (CKD). In this study, we…	Mexico	Journal article	Chronic kidney disease	Urology & Nephrology	1	To present the analysis, design, and development of a telemonitoring system for the nutritional intake of patients with CKD receiving PD therapy.	Usability assessment	n/a	Smartphone app	Smartphone/mobile app				Yes												1	Active	Behavioural		Yes															1	Daily dietary intake	Descriptive
P.190Feasibility, reliability and convergent validity for digital biomarkers captured via a smartphone application (app) to assess motor behaviors in individuals with spinal muscular atrophy (SMA) in the JEWELFISH trial	D., Fischer; S., Ewing; D., Wolf; G., Pointeau; Y., Zhang; F., Lipsmeier; Y., Qian; L., Eng; R., Salazar; S., Dunaway Young; J., Sprengel; C., Czech; C., Gossens	Frequent visits to the clinic to complete assessments impose a large burden on individuals with spinal muscular atrophy (SMA) and their caregivers. New tools may complement or improve regular assessment of symptom severity and progression. Smartphones enable remote patient monitoring through widely accepted platforms and have previously demonstrated value in disorders such as Parkinson's disease.…	United States; Belgium; France; Germany; Italy; Netherlands; Poland; Switzerland; United Kingdom;	Conference abstract	Spinal muscular atrophy	Neurology/CNS	174	To assess the feasibility, reliability and convergent validity of potential digital biomarkers captured via smartphone in patients with Type 2 or 3 SMA from the JEWELFISH trial (NCT03032172)—an ongoing, multicenter, open-label study evaluating the safety, tolerability and PK/PD relationship of risdiplam (RG7916/RO7034067) in non-naïve patients with SMA	Digital biomarker validation	Drug	Smartphone app	Smartphone/mobile app				Yes												1	Passive and active	Functional														Yes			1	finger, hand, arm and lung functions	Descriptive
Predicting motor, cognitive & functional impairment in Parkinson's.	Lo, Christine; Arora, Siddharth; Baig, Fahd; Lawton, Michael A; El Mouden, Claire; Barber, Thomas R; Ruffmann, Claudio; Klein, Johannes C; Brown, Peter; Ben-Shlomo, Yoav; de Vos, Maarten; Hu, Michele T	OBJECTIVE: We recently demonstrated that 998 features derived from a simple 7-minute smartphone test could distinguish between controls, people with Parkinson's and people with idiopathic Rapid Eye Movement sleep behavior disorder, with mean sensitivity/specificity values of 84.6-91.9%. Here, we investigate whether the same smartphone features can be used to predict future clinically relevant out…	United Kingdom	Journal article	Parkinson's disease	Neurology/CNS	237	To investigate whether the same smartphone features can be used to predict future clinically relevant outcomes in early Parkinson's.,	longitudinal cohort study	n/a	Smartphone app	Smartphone/mobile app				Yes												1	Passive and active	Geospatial; Physical activity; Clinical symptoms			Yes	Yes									Yes				3	voice, balance, gait, reaction time, dexterity, rest, and postural tremor	Predictive
Preliminary reliability and validity of a novel digital biomarker smartphone application to assess cognitive and motor symptoms in Huntington's disease (HD)	F., Lipsmeier; C., Simillion; A., Bamdadian; A., Smith; S., Schobel; C., Czech; C., Gossens; P., Weydt; E., Wild	Objective: To determine the reliability and convergent validity of a novel digital biomarker smartphone application for objective, daily assessment of cognition and motor symptoms in Huntington's disease (HD). Background(s): Objective, more precise, longitudinal tracking of HD signs and symptoms through frequent, ecologically valid, at-home testing promises to augment standard clinical testing me…	Canada; Germany; United Kingdom	Conference abstract	Huntington's disease	Neurology/CNS	41	To determine the reliability and convergent validity of a novel digital biomarker smartphone application for objective, daily assessment of cognition and motor symptoms in Huntington's disease (HD).	open-label extension study	n/a	Smartphone app	Smartphone/mobile app				Yes												1	Passive and active	Clinical symptoms; Cognitive			Yes								Yes						2	Cognitive and motor HD symptoms [Active tests (Symbol Digit Modalities Test, Stroop Word Reading, Speeded Tapping, Chorea, Balance, U-turn, and 2-Minute-Walk) and Passive (n.s.)]	Descriptive
WORK IN PROGRESS: AN INDUSTRY-CLINICAL-ACADEMIC PARTNERSHIP FOR DIGITAL AND PERSISTENT ASSESSMENT OF MOTOR AND COGNITIVE-LINGUISTIC OUTCOMES	V., Berisha; J., Liss; D., Jones; S., Hahn; S., Rutkove; K., Shelton; R., Au	Background: Remote and digital assessment of neurological health has the potential for earlier detection of decline and more sensitive tracking of neurological health. The implications of this are considerable. More sensitive outcome measures can lead to digital tools for early diagnosis or can help to power clinical trials with fewer samples. Speech is an important modality in this context becau…	n.s.	Conference abstract	Alzheimer's disease	Neurology/CNS		To describe the important role that speech analysis plays as a part of a more complete brain monitoring platform and highlight a use-case from large-scale home-monitoring studies.	arge-scale home-monitoring study	n/a	Smartphone app	Smartphone/mobile app				Yes												1	Passive and active	Physical activity (Motor); Functional; Mood; Cognitive				Yes		Yes					Yes			Yes			4	Motor control, cognition; mood/affect. ALS functioning	Descriptive
Efficacy and Effectiveness of Advanced Hearing Aid Directional and Noise Reduction Technologies for Older Adults With Mild to Moderate Hearing Loss.	Wu, Yu-Hsiang; Stangl, Elizabeth; Chipara, Octav; Hasan, Syed Shabih; DeVries, Sean; Oleson, Jacob	OBJECTIVES: The purpose of the present study was to investigate the laboratory efficacy and real-world effectiveness of advanced directional microphones (DM) and digital noise reduction (NR) algorithms (i.e., premium DM/NR features) relative to basic-level DM/NR features of contemporary hearing aids (HAs). The study also examined the effect of premium HAs relative to basic HAs and the effect of D…	United States	Journal article	Hearing loss	Audiology	54	to investigate the laboratory efficacy and real-world effectiveness of advanced directional microphones (DM) and digital noise reduction (NR) algorithms (i.e., premium DM/NR features) relative to basic-level DM/NR features of contemporary hearing aids (HAs).	single-blinded crossover trial	Device	Smartphone app	Smartphone/mobile app				Yes												1	Active	Contextual; Experience							Yes	Yes									2	Listening environments; Listening experiences	Descriptive
Home-based assessment of patient reported outcome measures using a smartphone app platform: a feasibility study	Badawy, S M; Barrera, L; Zolkowski, G; Alward, Z	Background: Sickle cell disease (SCD) is the most common genetic disorder in the United States, affecting 100,000-120,000 Americans. SCD Complications include pain episodes, chronic anemia and long-term end organ damage. These complications result in significant declines in health-related quality of life (HRQOL) and other patient-reported outcomes (PROs) across the lifespan. However, PROs are not…	United States	Conference abstract	Sickle cell disease	Hematology	42	1) To evaluate the feasibility and acceptability of the assessment of patients HRQOL at home using smartphones with PROMIS√Ç¬Æ-CAT measures integrated into a SCD-app; (2) To examine the effect of the frequency of HRQOL assessments on participants' completion rate over 24-week period with HRQOL evaluated every 2 weeks (Group 1) vs. every 4 weeks (Group 2); and (3) To explore participants' experien…	Feasibility study	n/a	Smartphone app	Smartphone/mobile app				Yes												1	Active	QoL																Yes	1	HRQoL (Fatigue, pain intensity, depression, anxiety and peer relationships)	Descriptive
Digital Phenotyping in Patients with Spine Disease: A Novel Approach to Quantifying Mobility and Quality of Life.	Cote, David J; Barnett, Ian; Onnela, Jukka-Pekka; Smith, Timothy R	OBJECTIVE: To identify trends in mobility and daily pain levels among a cohort of patients with clinically diagnosed spine disease., METHODS: Participants with spine disease were enrolled from a general neurosurgical clinic and installed a smartphone application (Beiwe) designed for digital phenotyping to their personal smartphone. This application collected passive meta-data on a minute-to-minut…	United States	Journal article	Spine disease	Musculoskeletal	105	To identify trends in mobility and daily pain levels among a cohort of patients with clinically diagnosed spine disease.,	Digital phenotyping study	n/a	Smartphone app (Biewe) with GPS, accelerometer	Smartphone/mobile app				Yes												1	Passive and active	Geospatial; Physical activity; Sleep; Clinical symptoms			Yes	Yes						Yes			Yes				4	Pain; Mobility (using GPS data); Sociability (using text message and call logs); Sleep (using screen activity logs),	Descriptive
Towards spatial analysis of digital phenotyping smartphone activity in schizophrenia	J., Torous; M., Keshavan	Background: While it is clear that social determinants of health impact those with schizophrenia and often may impair access to treatment or support - to date accurate reporting of how patients interact with their environments has been challenging. Utilizing digital phenotyping via smartphone apps, it is now possible to study the correlations between patients; real time location and symptoms as w…	United States	Conference abstract	Schizophrenia	Mental Health & Addictions	25	to study the correlations between patients; real time location and symptoms as well as quantity the environments patients interact with on a minute by minute time scale.	Feasibility study	n/a	Smartphone app (Biewe) with GPS, accelerometer, phone surveys	Smartphone/mobile app	Assessments via mobile platform			Yes						Yes						2	Passive and active	Geospatial; Social/behavioural; Physical activity; Clinical symptoms; Cognitive		Yes	Yes	Yes							Yes		Yes				5	GPS location; sociability (anonymized call/ text logs); Physical activity; Symptoms (phone surveys); and cognition (phone games)	Descriptive
Vortex Whistle and Smart Phone Application for Peak Flow Recordings in Asthmatic Children: A Feasibility Study.	Mikalsen, Ingvild Bruun; Nassehi, Damoun; Oymar, Knut	Introduction: Variable airflow obstruction that can be confirmed by diurnal variability of peak expiratory flow (PEF) >13% is an important characteristic of asthma. Home monitoring of PEF may be helpful to diagnose and monitor asthma. In this feasibility study, we aimed to study if asthmatic children can measure PEF at home twice daily during a 4-week period using a device designed as a "whistle"…	Norway	Journal article	Pediatric asthma	Respiratory/Pulmonary	22	to study if asthmatic children can measure PEF at home twice daily during a 4-week period using a device designed as a "whistle" and a smart phone software application.	Observational feasbility study	n/a	Smartphone app (Blowfish); Vortex whistle device, with sound capture performed by the smartphone microphone.	Smartphone/mobile app				Yes												1	Active	Physiological	Yes																1	peak expiratory flow (PEF)	Descriptive
Oral Medication Adherence Among Adolescents and Young Adults with Cancer Before and Following Use of a Smartphone-Based Medication Reminder App.	Linder, Lauri A; Wu, Yelena P; Macpherson, Catherine Fiona; Fowler, Brynn; Wilson, Andrew; Jo, Yeonjung; Jung, Se-Hee; Parsons, Bridget; Johnson, Rebecca	Purpose: This study evaluated oral medication adherence among adolescents and young adults (AYAs) with cancer during a trial of a smartphone-based medication reminder application (app). Methods: Twenty-three AYAs receiving at least one prescribed, scheduled oral medication related to their outpatient cancer treatment participated in this 12-week single-group interrupted time series longitudinal d…	United States	Journal article	Pediatric cancer	Oncology	23	To evaluate oral medication adherence among adolescents and young adults (AYAs) with cancer during a trial of a smartphone-based medication reminder application (app).	Single-group interrupted time series longitudinal design study	Drug	Smartphone app (Dosecast Pro)	Smartphone/mobile app				Yes												1	Active	Behavioural		Yes															1	Medication adherence	Descriptive
Use of an Ecological Momentary Assessment Application to Assess the Effects of Auricular Point Acupressure for Chronic Low Back Pain.	Lin, Wei-Chun; Burke, Lora; Schlenk, Elizabeth A; Yeh, Chao Hsing	The purpose of this pilot study was to assess the feasibility and usability of an ecological momentary assessment smartphone application. The app collected real-time data on chronic low back pain and time-contingent ecological momentary assessment surveys during a 4-week auricular point acupressure intervention, and on the consistency between recalled and momentary clinical measures. Eighteen par…	United States	Journal article	Chronic low back pain	Pain	18	To assess the feasibility and usability of an ecological momentary assessment smartphone application.	Pilot EMA study	Procedure	Smartphone app (Earpress)	Smartphone/mobile app				Yes												1	Active	Sleep; Behavioural; Clinical symptoms (pain)		Yes	Yes							Yes					Yes		4	Sleep quality scores; medication usage; pain intensity and interference;	Descriptive
A randomized controlled trial of a novel artificial intelligence-based smartphone application to optimize the management of cancer-related pain	Kamdar, M; Centi, A J; Agboola, S; Fischer, N; Rinaldi, S; Strand, J J; Traeger, L; Temel, J S; Greer, J; El-Jawahri, A; al., et	Background: Cancer pain is a significant problem that impairs patient quality of life and increases healthcare utilization. ePAL is a smartphone application that utilizes patient-reported outcomes (PROs) and artificial intelligence (AI) to optimize cancer pain management. This randomized controlled trial examined the impact of ePAL on cancer pain severity, attitudes toward cancer pain, and health…	n.s.	Conference abstract	Metastatic solid tumors	Oncology	112	To examine the impact of ePAL on cancer pain severity, attitudes toward cancer pain, and healthcare utilization.	RCT	Device	Smartphone app (ePAL)	Smartphone/mobile app				Yes												1	Active	Physiological, Attitudes,	Yes																1	PROs: Measures of pain severity (Brief Pain Inventory), attitudes towards cancer treatment (Barriers Questionnaire II) and anxiety (General Anxiety Disorder-7) were assessed.	Prescriptive
Farmalarm: Application for Mobile Devices Improves Risk Factor Control After Stroke	Requena, Manuel; Montiel, Estefan√≠a; Baladas, Mar√≠a; Muchada, Marian; Boned, Sandra; L√≥pez, Rosa; Rodr√≠guez-Villatoro, Noelia; Juega, Jes√∫s; Garc√≠a-Tornel, √Ålvaro; Rodr√≠guez-Luna, David; Pagola, Jorge; Rubiera, Marta; Molina, Carlos A; Ribo, Marc	Background and Purpose- Risk factor control and treatment compliance in the following months after stroke are poor. We aim to validate a digital platform for smartphones to raise awareness among patients about the need to adopt healthy lifestyle, improve communication with medical staff, and treatment compliance. Methods- Farmalarm is an application (app) for smartphones designed to increase stro…	Spain	Journal article	Stroke	Neurology/CNS	159	To validate a digital platform for smartphones to raise awareness among patients about the need to adopt healthy lifestyle, improve communication with medical staff, and treatment compliance.	Validation study	n/a	Smartphone app (Farmalarm)	Smartphone/mobile app				Yes												1	Active	Behavioural; Physiological; Physical activity	Yes	Yes		Yes													3	Medication compliance; arterial blood pressure; capillary glycemia; physical activity	Descriptive
Impact of smartphone application based management in rheumatoid arthritis: smart-RA study	Syngle, A; Garg, N; Bhatia, R; Rattan, S; Chauhan, K	Background/Purpose : Rheumatoid arthritis (RA) treatment has improved considerably over the years. However, patient compliance remains critical to treatment outcomes. Patient compliance still poses challenges in day-to-day care of RA patients and treatment outcomes. In a technology driven era, with more people having access to smart phones, unique opportunities exist for use of phone based techno…	India	Conference abstract	Rheumatoid arthritis	Rheumatology	75	To investigate the impact of smart phone application (HealthCius) on inflammatory disease activity and quality of life in RA patients receiving standard treatment.	Observational study	Drug	Smartphone app (HealthCius)	Smartphone/mobile app				Yes												1	Active	Behavioural		Yes															1	Compliance	Descriptive
Utilization of smart phone application to assess the disease outcomes in rheumatoid arthritis: smart-RA study	Syngle, A; Garg, N; Rana, R; Sherawat, S	Background: Rheumatoid arthritis (RA) is a chronic inflammatory disorder which if not managed properly leads to joint destruction, disability, poor quality of life and premature mortality. Disease modifying antirheumatic drugs (DMARDs) have considerably improved disease outcome in RA. However, poor patient compliance significantly limits the benefits that could be accrued from DMARDs. In a techno…	India	Conference abstract	Rheumatoid arthritis	Rheumatology	38	To investigate the impact of smart phone application (HealthCius) on inflammatory disease activity and quality of life in RA.	RCT	n/a	Smartphone app (HealthCius)	Smartphone/mobile app				Yes												1	Active	Behavioural		Yes															1	Treatment compliance	Descriptive
Feasibility of testing visual motor function through a smart phone app in a comparative study evaluating head-mounted display systems	A., Deemer; K., Fujiwara; J., Deremeik; C., Bradley; R., Chun; F.S., Werblin	Purpose : We are conducting a clinical trial to compare the effectiveness of a virtual bioptic telescope and virtual projection screen in a head-mounted display (HMD) low vision enhancement system with a wide field of view to currently employed specifications for HMD low vision enhancement technology through patient reported outcome measures. Participants will complete baseline preliminary testin…	n.s.	Conference abstract	Vision impairment	Eye Health	14	to compare the effectiveness of a virtual bioptic telescope and virtual projection screen in a head-mounted display (HMD) low vision enhancement system with a wide field of view to currently employed specifications for HMD low vision enhancement technology through patient reported outcome measures.	Clinical trial	n/a	Smartphone app (Hiragani Nazori Lite)	Smartphone/mobile app				Yes												1	Active	Functional														Yes			1	Visual motor function	Descriptive
Mobile Ecological Momentary Assessment of Postconcussion Symptoms and Recovery Outcomes.	Sufrinko, Alicia M; Howie, Erin K; Charek, Daniel B; Elbin, R J; Collins, Michael W; Kontos, Anthony P	Objective: Evaluate mobile ecological momentary assessment (mEMA) as an approach to measure sport-related concussion (SRC) symptoms, explore the relationships between clinical outcomes and mEMA, and determine whether mEMA was advantageous for predicting recovery outcomes compared to traditional symptom report. Setting: Out-patient concussion clinic. Participants: 20 athletes aged 12 to 19 years w…	United States	Journal article	Concussion	Neurology/CNS	20	To evaluate mobile ecological momentary assessment (mEMA) as an approach to measure sport-related concussion (SRC) symptoms, explore the relationships between clinical outcomes and mEMA, and determine whether mEMA was advantageous for predicting recovery outcomes compared to traditional symptom report.	EMA study	n/a	Smartphone app (ilumivu System)	Smartphone/mobile app				Yes												1	Active	Cognitive; Clinical symptoms			Yes								Yes						2	Neurocognitive (verbal and visual memory, processing speed, and reaction time); vestibular and ocular motor impairments; Post-concussion symptoms	Predictive
Effect of ecological momentary assessment, goal-setting and personalized phone-calls on adherence to interval walking training using the InterWalk application among patients with type 2 diabetes-A pilot randomized controlled trial	L.S., Valentiner; I.K., Thorsen; M.B., Kongstad; C.F., Brinklov; R.T., Larsen; K., Karstoft; J.S., Nielsen; B.K., Pedersen; H., Langberg	Objectives The objective was to investigate the feasibility and usability of electronic momentary assessment, goal-setting and personalized phone-calls on adherence to a 12-week self-conducted interval walking training (IWT) program, delivered by the InterWalk smartphone among patients with type 2 diabetes (T2D). Methods In a two-arm pilot randomized controlled trial (Denmark, March 2014 to Febru…	Denmark	Journal article	Type 2 diabetes	Metabolism and Endocrinology	37	To investigate the feasibility and usability of electronic momentary assessment, goal-setting and personalized phone-calls on adherence to a 12-week self-conducted interval walking training (IWT) program, delivered by the InterWalk smartphone among patients with type 2 diabetes (T2D).	two-arm pilot randomized controlled trial	Program	Smartphone app (InterWalk)	Smartphone/mobile app				Yes												1	Passive and active	Physical activity; Behavioural; Experience		Yes		Yes			Yes										3	Adherence to interval walking training; Satisfaction with participation; QoL	Descriptive
Using a Smartphone App to Identify Clinically Relevant Behavior Trends via Symptom Report, Cognition Scores, and Exercise Levels: A Case Series.	Wisniewski, Hannah; Henson, Philip; Torous, John	The use of smartphone apps for research and clinical care in mental health has become increasingly popular, especially within youth mental health. In particular, digital phenotyping, the monitoring of data streams from a smartphone to identify proxies for functional outcomes like steps, sleep, and sociability, is of interest due to the ability to monitor these multiple relevant indications of cli…	United States	Journal article	Psychotic illness (depression, anxiety, psychosis, insomnia)	Mental Health & Addictions	5	To use a smartphone app to retrospectively identify clinically relevant behaviors in individuals with psychosis by measuring survey scores (symptom report), games (cognition scores), and step count (exercise levels).	Case series	n/a	Smartphone app (LAMP), leveraging GPS, HealthKit	Smartphone/mobile app				Yes												1	Passive and active	Clinical symptoms; Sleep; Cognitive; Physical activity; Physiological	Yes		Yes	Yes						Yes	Yes						5	Anxiety, depression, and psychotic symptoms; sociability; sleep quality; attention; memory; GPS location; steps taken, heart rate, flights of stairs climbed, and miles walked;	Descriptive
An electronic patient-reported outcomes symptom measure (EPRO) for assessing awareness of insight in chronic schizophrenia	L., Lucic; A., Khan; M., Sommer; C., Yavorsky; R., Khalique; J.-P., Lindenmayer; I., Ljuri; J., Yoon; P., Dagum	Background: Clinical trials for schizophrenia are increasingly using electronic methods to collect patient-reported outcomes (ePRO). Hence, several ePROs have been developed to better understand patients' experience with their own illness. Lack of insight into illness is a core feature of schizophrenia that is multidimensional,and related to poor compliance with treatment and relapse. Assessing i…	n.s.	Conference abstract	Schizophrenia	Mental Health & Addictions	16	To (1) develop a short, multidimensional self-report measure of insight (Awareness of Insight Scale, AIS), (2) assess validity and reliability, and (3) evaluate feasibility in schizophrenia study context.	Feasibility study	n/a	Smartphone app (Mindstrong Health)	Smartphone/mobile app				Yes												1	Active	Cognitive											Yes						1	Awareness of insight	Descriptive
FreeStyle Libre use in a real-world population: The Southampton City experience.	Kelly, Beth	Southampton City Clinical Commissioning Group has been offering the FreeStyle Libre flash glucose monitoring system to appropriate patients with type 1 diabetes since February 2018. Six-month follow-up data are now available in 89 users and are presented in this article. The results in this real-world population reveal widespread improvements in glycaemic control, hypoglycaemia unawareness, diabe…	United Kingdom	Journal article	Type 1 diabetes	Metabolism and Endocrinology	89	To acquire real-world data and knowledge about whether the FreeStyle Libre has been helpful for people with type 1 diabetes.	n.s.	n/a	Flash glucose monitoring system (FreeStyle Libre); Smartphone app; Companion website	Implantable	Smartphone/mobile app	Online/web-based platform		Yes			Yes	Yes								3	Passive	Physiological	Yes																1	Glucose levels	Descriptive
Smartphone-based migraine behavioral therapy: a single-arm study with assessment of mental health predictors.	T Minen, Mia; Adhikari, Samrachana; K Seng, Elizabeth; Berk, Thomas; Jinich, Sarah; W Powers, Scott; B Lipton, Richard	Progressive muscle relaxation (PMR) is an under-utilized Level A evidence-based treatment for migraine prevention. We studied the feasibility and acceptability of smartphone application (app)-based PMR for migraine in a neurology setting, explored whether app-based PMR might reduce headache (HA) days, and examined potential predictors of app and/or PMR use. In this single-arm pilot study, adults …	United States	Journal article	Migraine	Pain	51	To study the feasibility and acceptability of smartphone application (app)-based PMR for migraine in a neurology setting, explored whether app-based PMR might reduce headache (HA) days, and examined potential predictors of app and/or PMR use.	Single-arm pilot study	n/a	Smartphone app (RELAXaHEAD), with headache diary	Smartphone/mobile app				Yes												1	Passive and active	Behavioural		Yes															1	adherence to progressive PMR (no. and duration of audio plays); frequency of diary use	Descriptive
The Influence of the Smart Glucose Manager Mobile Application on Diabetes Management.	Gunawardena, Kasun C; Jackson, Renee; Robinett, Iva; Dhaniska, Lahiru; Jayamanne, Shaluka; Kalpani, Sumedha; Muthukuda, Dimuthu	BACKGROUND: Smartphone use is rapidly growing in developing countries, providing opportunity for development of new health-based mobile applications. The present study investigated the efficacy of a newly designed mobile application, Smart Glucose Manager (SGM), in Sri Lankan patients with diabetes., METHODS: A total of 67 patients with access to Android smartphones were randomized into an SGM (n…	Sri Lanka	Journal article	Type 2 diabetes	Metabolism and Endocrinology	67	To investigate the efficacy of a newly designed mobile application, Smart Glucose Manager (SGM), in Sri Lankan patients with diabetes.,	RCT	n/a	Smartphone app (Smart Glucose Manager)	Smartphone/mobile app				Yes												1	Active	Physiological; Experience	Yes						Yes										2	Blood glucose; App usage;	Descriptive
Design and results of a smartphone-based digital phenotyping study to quantify ALS progression	J.D., Berry; S., Paganoni; K., Carlson; K., Burke; H., Weber; P., Staples; J., Salinas; J., Chan; J.R., Green; K., Connaghan; J., Barback	Objective: The amyotrophic lateral sclerosis (ALS) trial outcome measures are clinic based. Active and passive smartphone data can provide important longitudinal information about ALS progression outside the clinic. Method(s): We used Beiwe, a research platform for smartphone-based digital phenotyping, to collect active (self-report ALSFRS-R surveys and speech recordings) and passive (phone senso…	United States	Journal article	ALS	Neurology/CNS	23	To (1) determine the correlation of smartphone-based (self-report) revised ALS Functional Rating Scale (ALSFRS-R) with standard clinic-based ALSFRS-R administered to patients by staff, (2) quantify changes in behaviors over time as measured by passively collected smartphone data, and (3) determine the feasibility of acquiring speech audio recordings at weekly intervals to evaluate speech degradat…	Pilot digital phenotyping study	n/a	Smartphone app, sensors (accelerometer, GPS) & research platform (Beiwe)	Smartphone/mobile app	Parameter-specific biosensors			Yes		Yes										2	Passive and active	Cognitive; Behavioural; Social; Physical activity; Geospatial		Yes		Yes							Yes		Yes				4	ALSFRS-R (motor functioning); ALS-CBS (cognitive functioning); Speech recording; Cough; Motor activity; Social interactions (call and text logs);	Descriptive
Cognitive performance of breast cancer survivors in daily life: Role of fatigue and depressed mood.	Small, Brent J; Jim, Heather S L; Eisel, Sarah L; Jacobsen, Paul B; Scott, Stacey B	OBJECTIVE: Cancer and its treatment are associated with long-term cognitive deficits. However, most studies of cancer patients have used traditional, office-based cognitive evaluations instead of assessing patients in their daily lives. Recent research in cognitive aging suggests that variability in performance may be a sensitive indicator of cognitive decline. Using ecological momentary assessme…	United States	Journal article	Breast cancer	Oncology	47	To examine cognitive variability among breast cancer survivors and evaluated whether ratings of fatigue and depressed mood were associated with cognition	EMA study	n/a	Smartphone app;	Smartphone/mobile app				Yes												1	Active	Clinical symptoms; Cognitive			Yes								Yes						2	Fatigue; Depressed mood; Processing speed (i.e., Symbol Search), episodic memory (i.e., Dot Memory), and attention (i.e., Card Matching).	Prescriptive
Testing the Feasibility of Using Ecological Momentary Assessment to Collect Real-Time Behavior and Mood to Predict Technology-Measured HIV Medication Adherence.	Shacham, Enbal; Lew, Daphne; Xiao, Ting; Lopez, Julia; Trull, Timothy; Schootman, Mario; Presti, Rachel	Identifying distinct patterns of behavior and mood in natural environments that interrupt medication adherence among individuals with HIV will be useful in informing intervention development. This pilot study assessed the initial efficacy of using ecologic momentary assessment to define patterns of alcohol use, mood, and medication adherence. Participants reported intraday alcohol use and mood us…	United States	Journal article	HIV	Infectious Diseases/Vaccines	34	To assess the initial efficacy of using ecologic momentary assessment to define patterns of alcohol use, mood, and medication adherence.	Pilot EMA study	Drug	Smartphone app; MEMSCap pill bottles (electronic medication adherence tracker);	Smartphone/mobile app	Electronic medication monitors			Yes									Yes			2	Active	Behavioural; Mood		Yes				Yes											2	Alcohol use frequency and quantity; Positive and negative affect; Mood dysregulation; Medication adherence	Predictive
Designing meaningful outcome parameters using mobile technology: a new mobile application for telemonitoring of patients with heart failure.	Werhahn, Stefanie Maria; Dathe, Henning; Rottmann, Thorsten; Franke, Thomas; Vahdat, Dan; Hasenfus, Gerd; Seidler, Tim	AIMS: Health data captured by commercially available smart devices may represent meaningful patient-reported outcome measures (PROMs) in heart failure (HF) patients. The purpose of this study was to test this hypothesis by evaluating the feasibility of a new telemonitoring concept for patients following initial HF hospitalization., METHODS AND RESULTS: We designed a cardio patient monitoring plat…	Germany	Journal article	Heart failure	Cardiovascular	10	To test whether health data captured by commercially available smart devices may represent meaningful patient-reported outcome measures (PROMs) in heart failure patients by evaluating the feasibility of a new telemonitoring concept for patients following initial HF hospitalization.	Proof of principle study (observational cohort)	n/a	Smartphone application and Smartwatch (HealthKit)	Smartphone/mobile app	Wearable			Yes	Yes											2	Passive and active	Physiological; Physical activity; Clinical symptoms; Behavioural	Yes	Yes	Yes	Yes													4	Heart rate; Daily step count; Exercise capacity (6MWT); Device adherence; Vital signs;	Descriptive
BiAffect: Passive Monitoring of Psychomotor Activity in Mood Disorders Using Mobile Keystroke Kinematics	A., Leow; J., Stange; J., Zulueta; O., Ajilore; F., Hussain; A., Piscitello; K., Ryan; J., Duffecy; S., Langenecker; P., Nelson	Background: Abnormal psychomotor activity is a salient feature of mood disorders such as bipolar disorder, typified by psychomotor retardation during bipolar depression and psychomotor agitation during mixed and manic episodes. Passively evaluating changes in psychomotor functioning can prove to be a valuable monitoring tool to track symptom course. A pilot study was conducted to establish the fe…	United States	Conference abstract	Mood disorders	Mental Health & Addictions	19	To establish the feasibility of tracking typing metadata from smartphone keyboard usage to identify changes in psychomotor activity in people with bipolar disorder.	Pilot study	n/a	Smartphone keyboard (BiAffect)	Mobile phone (other)											Yes					1	Passive	Physical activity (keystrokes)				Yes													1	keystroke entry metadata (speed, accuracy, residence time); psychomotor activity (interkey delays, corresponding accelerometer displacement)	Descriptive
P.267 Using smartphone-recorded facial and verbal features to predict clinical functioning in individuals with neuropsychiatric disorders	A., Abbas; V., Yadav; M.M., Perez-Rodriguez	Introduction: Measuring severity of symptoms in individuals with neuropsychiatric disorders often requires hospital visits and clinician-administered assessments, which can be laborious, costly, and sometimes subjective. Alternative to widely-used clinician-administered assessments, qualitative facial and voice features have been used in the past to differentiate between healthy and clinical popu…	n.s.	Conference abstract	Schizophrenia	Mental Health & Addictions	35	To use videos collected through a smartphone-based platform to extract facial and verbal features in healthy controls and individuals with schizophrenia with the purpose of using those features to differentiate between the two populations.	EMA study	n/a	Smartphone platform (AiCure), using video	Mobile phone (other)											Yes					1	Passive and active	Behavioural; Mood;		Yes				Yes											2	facial and verbal features; participant's activities, mood, and social behavior; facial expressivity (fear, disgust, and overall negative emotional count), harmonic noise ratio in speech, glottal noise ratio in speech, and the proportion of spoken words in speech.	Predictive
Real-world use of rescue inhaler sensors, electronic symptom questionnaires and physical activity monitors in COPD.	Bowler, Russell; Allinder, Matthew; Jacobson, Sean; Miller, Andrew; Miller, Bruce; Tal-Singer, Ruth; Locantore, Nicholas	Background: Chronic obstructive pulmonary disease (COPD) is a heterogeneous disease characterised by airflow obstruction and other morbidities such as respiratory symptoms, reduced physical activity and frequent bronchodilator use. Recent advances in personal digital monitoring devices can permit continuous collection of these data in COPD patients, but the relationships among them are not well u…	United States	Journal article	COPD	Respiratory/Pulmonary	184	To understand the interaction and relevance of personal real-time monitoring of respiratory symptoms, physical activity and rescue medication in patients with COPD.	Observational study	n/a	Smartphone tool (EXACT); wrist-worn accelerometer; inhaler sensor;	Mobile phone (other)	Wearable	Parameter-specific biosensors			Yes	Yes					Yes					3	Passive and active	Physical activity; Clinical symptoms; Behavioural		Yes	Yes	Yes													3	Step counts; Respiratory symptoms; rescue inhaler usage	Descriptive
Medication Adherence Monitoring Using Smartphone Video Dosing in an Open-label Pilot Study of Monthly Naltrexone Plus Once-daily Bupropion for Methamphetamine Use Disorder: Feasibility and Acceptability.	Walker, Robrina; Hillhouse, Maureen; Perrochet, Brian; Sparenborg, Steven; Mooney, Larissa; Ling, Walter	Objectives: This article describes how smartphones were used to monitor and encourage medication adherence in a pilot study evaluating the potential efficacy of a combination pharmacotherapy for methamphetamine use disorder. We examine the feasibility, utility, and acceptability of using smartphones to capture dosing videos from the perspectives of participants and staff. Methods: The study was a…	United States	Journal article	Substance use disorder	Mental Health & Addictions	49	To describe how smartphones were used to monitor and encourage medication adherence in a pilot study evaluating the potential efficacy of a combination pharmacotherapy for methamphetamine use disorder.	Pilot adherence study	Drug	Smartphone video	Mobile phone (other)											Yes					1	Active	Behavioural		Yes															1	Dosing adherence	Descriptive
Real-Time Mobile Monitoring of Drinking Episodes in Young Adult Heavy Drinkers: Development and Comparative Survey Study.	Fridberg, Daniel J; Faria, James; Cao, Dingcai; King, Andrea C	BACKGROUND: Binge drinking, defined as consuming five or more standard alcoholic drinks for men (four for women) within a 2-hour period, is common among young adults and is associated with significant alcohol-related morbidity and mortality. To date, most research on this problem in young adults has relied upon retrospective questionnaires or costly laboratory-based procedures. Smartphone-based e…	United States	Journal article	Heavy drinking	Mental Health & Addictions	108	to evaluate the feasibility, acceptability, and safety of a smartphone-based EMA method targeting binge drinking and related outcomes in heavy drinking young adults during real-world drinking occasions.,	Development and Comparative Survey Study	n/a	Smartphone with mobile EMA app (MetricWire, Inc)	Smartphone/mobile app				Yes												1	Active	Behavioural; Contextual		Yes						Yes									2	Drinking behaviour; Location; Presence or absence of others; Alcohol consumption; Subjective alcohol responses; Consumption of food, caffeine, nicotine, or other drugs	Descriptive
Smartphone-Based Remote Monitoring Solution for Heart Failure Patients.	Lopes, Ines; Sousa, Filipe; Moreira, Emilia; Cardoso, Jose; I., Lopes; F., Sousa; E., Moreira	The hospitalisation of patients with Heart Failure (HF) represents an increasing problem for the healthcare system with more than 26 million worldwide suffering from this disease. Predictions demonstrate that the total health expenditure will increase by 127% in 2030. In Portugal, demographic changes caused by an ageing population are associated with an increase in HF incidence rate, forecasting …	Portugal	Conference abstract	Heart failure	Cardiovascular	38	To evaluate the smartBEAT solution that was developed to monitor Heart Failure patients so that physicians can early detect HF decompensation and prevent HF hospitalisations.	Pilot study	n/a	Smartphone-based remote monitoring solution (SmartBEAT), collects data from several sensors: weigh scale, blood pressures, physical activity bracelet	Assessments via mobile platform	Parameter-specific biosensors					Yes				Yes						2	Passive	Physiological; Physical activity	Yes			Yes													2	Weight; Blood pressure; Physical activity	Descriptive
Redefining shared decision-making in the digital era	N., Panda; I., Solsky	Perioperative shared decision-making can be improved through the development of novel patient-centered outcome measures made possible by digital phenotyping-"the moment-by-moment quantification of individual-level human phenotype in situ using data from personal digital devices, in particular smartphones." This Short Report presents data from a patient with breast cancer that illustrates the oppo…	n.s.	Journal article	Breast cancer	Oncology	1	To present data from a patient with breast cancer that illustrates the opportunities of digital phenotyping to better inform patient quality of life while also discussing the challenges to its adoption.	Case study	Procedure	Smartphone; Smartphone accelerometer	Mobile phone (other)											Yes					1	Passive and active	QoL; Pain; Physical activity				Yes											Yes	Yes	3	Self-reported emotional QoL; Self-reported pain; Daily physical activity	Descriptive
Rationale and design of a large-scale, app-based study to identify cardiac arrhythmias using a smartwatch: The Apple Heart Study.	Turakhia, Mintu P; Desai, Manisha; Hedlin, Haley; Rajmane, Amol; Talati, Nisha; Ferris, Todd; Desai, Sumbul; Nag, Divya; Patel, Mithun; Kowey, Peter; Rumsfeld, John S; Russo, Andrea M; Hills, Mellanie True; Granger, Christopher B; Mahaffey, Kenneth W; Perez, Marco V	BACKGROUND: Smartwatch and fitness band wearable consumer electronics can passively measure pulse rate from the wrist using photoplethysmography (PPG). Identification of pulse irregularity or variability from these data has the potential to identify atrial fibrillation or atrial flutter (AF, collectively). The rapidly expanding consumer base of these devices allows for detection of undiagnosed AF…	United States	Journal article	Cardiac arrhythmias	Cardiovascular	419093	to measure the proportion of participants with an irregular pulse detected by the Apple Watch (Apple Inc, Cupertino, CA) with AF on subsequent ambulatory ECG patch monitoring.	prospective, single arm pragmatic study	n/a	Smartwatch / wearable (Apple Watch)	Wearable					Yes											1	Passive	Physiological	Yes																1	Pulse irregularity to identify atrial fibrillation	Diagnostic
Ice hockey head impact kinematics are not associated with changes in clinical concussion measures	T., Buckley; K., Breedlove; M., DiFabio	Objective: To examine relationship between head impact kinematics and performance on a multifaceted concussions assessment. Background(s): Repetitive head impacts (RHI), independent of concussions, are speculated to be associated with later life neurological impairments. While football has received the majority of the attention, RHIs are commonplace in ice hockey. A multifaceted concussion clinic…	n.s.	Journal article	Concussion	Neurology/CNS	11	To examine relationship between head impact kinematics and performance on a multifaceted concussions assessment.	n.s.	n/a	triaxial accelerometer	Wearable					Yes											1	Passive	Physical activity (movement)				Yes													1	Head impact outcome measures: number of impacts, mean peak linear acceleration (PLA), and mean peak rotational acceleration (PRA)	Descriptive
Relationship between recovery of tendon biomechanics, gait and patient function after Achilles tendon rupture	D., Laurent; L., Walsh; A., Muaremi; F., Chaperon; H., Haber; N., Beckmann; J., Goldhahn; A., Klauser; M., Blauth	Purpose: The Achilles tendon (AT), as the thickest and strongest tendon in the body, is able to withhold stress about 12.5 times the person's body weight when running. It allows plantar flexion of the foot by transmitting power from the calf muscles to the heel, followed by a progressive distribution of weight on the plantar surface during the gait cycle. Degenerative overuse tendinopathy and ten…	n.s.	Conference abstract	Achilles tendon rupture	Musculoskeletal	15	To validate tendon stiffness, tendon structure/thickness and foot kinematic measurements in relationship to clinical function over the recovery period of 12 weeks in patients treated surgically or conservatively after an AT rupture.	n.s.	n/a	Wearable sensor insoles (Pedar)	Wearable					Yes											1	Passive	Biomechanical; Gait;												Yes					1	Tendon stiffness; Foot kinematics (weight distribution on sole); Gait;	Diagnostic
PeriCoach clinical study and real-world data insights	C., Cornelius; M., Monsour	Objective: Technology available today has led to the development of vital eHealth tools that enhance treatments and outcomes. PeriCoach is one such pelvic floor muscle therapy (PFMT) eHealth system, designed to provide consistent, accurate biofeedback and additional motivation to the user, as well as reliable data collection for ongoing progress analysis. Two investigations using the PeriCoach we…	n.s.	Conference abstract	Pelvic floor muscle injury; Urinary incontinence	Urology & Nephrology		To determine and compare outcome measures of the PeriCoach system through: a randomized controlled trial (RCT) and an all-comer, real-world data study (RWD).	RCT and RWD study	n/a	vaginal probe, Smartphone app, web portal and database,	Parameter-specific biosensors	Smartphone/mobile app			Yes		Yes										2	Passive and active	Physiological; Clinical symptoms; QoL	Yes		Yes													Yes	3	Pelvic floor muscle (PFM) strength; quality of life scores, sexual function scores, PFM strength and number and volume of urine leakage episodes	Descriptive
PeriCoach structured programming and effect of clinical engagement	M., Monsour	Introduction and Objectives: Pelvic floor muscle exercises (PFME) are recommended as first line treatment for UI and mild to moderate POP. As many as 50% of women do not perform PFME properly nor consistently enough to be effective. The PeriCoach system comprises a vaginal probe, Smartphone app, web portals and database. It includes an optional 8-week structured program and ability for users to s…	n.s.	Conference abstract	Pelvic floor muscle injury; Urinary incontinence	Urology & Nephrology	265	To assess change in strength as measured by the PeriCoach and leakage episodes and volume as recorded in the app based on program compliance.	Prospective clinical study	Program	vaginal probe, Smartphone app, web portal and database,	Parameter-specific biosensors	Smartphone/mobile app			Yes		Yes										2	Passive and active	Behavioural; Clinical symptoms		Yes	Yes														2	Compliance to Pelvic floor muscle exercises; Bladder leakage episodes and volume; Continence symptoms	Descriptive
3.9 PREDICTIVE MODELING OF MOOD CHANGES FOR SECONDARY PREVENTION IN YOUTH DEPRESSION	A., Kidd; J., Strauss; L., Sequeira; P., Szatmari; D., Kundur	Objectives: Current literature demonstrates an opportunity for novel analyses by applying machine learning to real-time individual patient-level data to predict clinical course in mood disorders. We have been collecting physiological and behavioral data by wearable and smartphone technologies from child and adolescent research participants with MDD (MDD-CA), with the aim of predicting relapse. Me…	Canada	Conference abstract	Depression	Mental Health & Addictions	35	Predict relapse by collecting physiological and behavioral data by wearable and smartphone technologies from child and adolescent research participants with MDD (MDD-CA)	Longitudinal study	n/a	Wearable (Actigraph); Smartphone (EMA);	Wearable	Assessments via mobile platform				Yes					Yes						2	Passive and active	Physiological; Behavioural;	Yes	Yes															2	EMA mood change; Actigraphy (activity) data;	Predictive
Use of a Wearable Technology and Motivational Interviews to Improve Sleep in Older Adults With Osteoarthritis and Sleep Disturbance: A Pilot Study.	Zaslavsky, Oleg; Thompson, Hilaire J; McCurry, Susan M; Landis, Carol A; Kitsiou, Spyros; Ward, Teresa M; Heitkemper, Margaret M; Demiris, George	The feasibility and preliminary efficacy of a mobile health self-management intervention aimed at improving sleep among older adults with osteoarthritis and disturbed sleep were evaluated. This was a one-group pre-/posttest pilot study. Feasibility was measured by the number of participants eligible, enrolled, and retained. Primary efficacy outcomes were Insomnia Severity Index (ISI) score and tw…	United States	Journal article	Osteoarthritis	Rheumatology	24	To evaluate the feasibility and preliminary efficacy of a mobile health self-management intervention aimed at improving sleep among older adults with osteoarthritis and disturbed sleep	Pilot study	n/a	Wearable (Fitbit Charge 2); iCardia research platform was used to retrieve data from the Fitbit cloud server; Actigraph (AW64)	Wearable	Online/web-based platform				Yes			Yes								2	Passive and active	Physical activity; Sleep				Yes						Yes							2	Steps; Bed time, rise time;	Descriptive
Use of sensor-integrated pump therapy to reduce hypoglycaemia in people with Type 1 diabetes: a real-world study in the UK.	Choudhary, P; Portu, S; Arrieta, A; Casta√±eda, J; Campbell, F M	Aims: To assess the efficacy of insulin pumps with automated insulin suspension systems in a real-world setting. Methods: We analysed anonymized data uploaded to CareLink‚Ñ¢ by people (n=920) with Type 1 diabetes using the MiniMed Paradigm Veo system and the MiniMed 640G system (Medtronic International Trading S√†rl, Tolochanez, Switzerland) with SmartGuard technology, with or without automated i…	United Kingdom	Journal article	Type 1 diabetes	Metabolism and Endocrinology	920	To assess the efficacy of insulin pumps with automated insulin suspension systems in a real-world setting.	Real world observational study	n/a	Sensor-integrated pump therapy with the MiniMed ParadigmVeo or MiniMed 640G systems	Implantable							Yes									1	Passive	Physiological	Yes																1	Blood glucose (hypoglycemic event)	Prescriptive
Early detection of atrial fibrillation-atrial flutter using remote patient monitoring	S., Joung; I., Van Den Broek; M., Lopez; S., Dhawan; K.N., Mouapi; M., Mastali; Q., Fu; J., Van Eyk; B., Spiegel; N., Bairey Merz	Purpose of study Remote patient monitoring (RPM), patientreported outcomes (PROs), and biomarkers may be useful for early detection of major adverse cardiac events. We present a 64 year man enrolled in a precision medicine study in whom RPM detected the presence of atrial fibrillation- atrial flutter (AFib-Flutter), facilitating prompt treatment. Methods used Patients with ischemic heart disease …	United States	Journal article	Atrial fibrillation	Cardiovascular	1	To present a case study of how RPM provided an early treatment opportunity by detecting the presence of atrial fibrillation-atrial flutter (AFib-Flutter).	Case study	n/a	Wearable biosensor (Fitbit Charge 2) with embedded tri-axial accelerometer and a photoplethysmography sensor ; Electrocardiogram (ECG)(AliveCor Kardia); Mitra® microsampling device	Wearable	Parameter-specific biosensors				Yes	Yes										2	Passive and active	Physiological; Physical activity; Clinical symptoms	Yes		Yes	Yes													3	Physical activity; Heart rate; Detection of Afib and normal sinus rhythm; pulse; depression, emotional distress/anxiety, fatigue, physical function, sleep disturbance, social isolation, global mental health, and global physical health each week; Biochemical biomarkers (apoA-I, apoA-II, apoAIV, apoB, apoC-I, apoC-II, apoC-III, apoE, and apoJ)	Predictive
Combining forces in further developing an innovation for incontinence care	L., Van Der Heide	Background: In the Netherlands 750.000 people have to cope with the consequences of urine incontinence. High expenses of 149 million on a yearly basis are partly due to the fact that often material is changed before saturation levels are reached. On the other hand material is regularly changed late resulting in discomfort for clients and increased care tasks for staff due to changing bed sheets a…	The Netherlands	Conference abstract	Incontinence	Urology & Nephrology	17	To assess the impact of the IncoSense Smart at the level of the client, care, and organization in a real life setting.	Clinical trial	n/a	Wearable sensor (IncoSense Smart)	Wearable					Yes											1	Passive	Physiological	Yes																1	saturation level of incontinence material	Descriptive
Wearable Electronics Assess the Effectiveness of Transcranial Direct Current Stimulation on Balance and Gait in Parkinson's Disease Patients.	Ricci, Mariachiara; Di Lazzaro, Giulia; Pisani, Antonio; Scalise, Simona; Alwardat, Mohammad; Salimei, Chiara; Giannini, Franco; Saggio, Giovanni	Currently, clinical evaluation represents the primary outcome measure in Parkinson's disease (PD). However, clinical evaluation may underscore some subtle motor impairments, hidden from the visual inspection of examiners. Technology-based objective measures are more frequently utilized to assess motor performance and objectively measure motor dysfunction. Gait and balance impairments, frequent co…	Italy	Journal article	Parkinson's disease	Neurology/CNS	10	To used wearable electronics to measure motor abilities, and evaluate the gait and balance features of 10 PD patients, before and after transcranial direct current stimulation (tDCS).	n.s.	Procedure	Wearable sensors	Wearable					Yes											1	Passive	Physical activity; Geospatial; Gait				Yes								Yes	Yes				3	motor abilities, and further evaluated the gait and balance	Descriptive
P.203Towards high-resolution clinical digital biomarkers for Duchenne muscular dystrophy	V., Ricotti; B., Kadirvelu; V., Selby; T., Voit	Clinical trials for Duchenne muscular dystrophy (DMD) assess functional performance in artificial set-ups, relying on subjective and motivation-dependant tasks. Furthermore, current outcome measures are subject to intra-rater & inter-rater variability in the patient performance itself. As a consequence, a larger sample size and longer duration of clinical trials are required, often delaying acces…	United Kingdom	Conference abstract	Duchenne muscular dystrophy	Neurology/CNS	25	To derive new digital biomarkers, which are independent of artificial set-up and subjective biases and can be assessed in real life/home environment, to capture individual variations in disease progression and benefit to therapies	Proof-of-concept clinical trial	n/a	Wearable sensors (bodysuit; clothing) and (fitness tracker bracelets)	Wearable	Wearable				Yes											1	Passive	Physical activity				Yes													1	Full body kinematics (skeleton movements)	Predictive
Measuring disease activity and patient experience remotely using wearable technology and a mobile phone app: outcomes from a pilot study in Gaucher disease.	Donald, Aimee; Cizer, Huseyin; Finnegan, Niamh; Collin-Histed, Tanya; Hughes, Derralynn A; Davies, Elin Haf	BACKGROUND: Gaucher disease is an inherited lysosomal storage disorder of which there are three subtypes. Type 1 disease has no neurological involvement and is treatable with enzyme replacement therapy. Type 2 disease results in infant death and type 3 disease is a heterogenous disorder characterised by progressive neurological decline throughout childhood and adult life. Endeavours to find a the…	United Kingdom	Journal article	Gaucher disease	Metabolism and Endocrinology	21	To demonstrate feasibility of utilising wearable technology to monitor physical activity as a surrogate of disease activity/severity paired with a mobile phone app allowing patients to complete self-reported outcome measures in the real world as opposed to the hospital environment.	Pilot study	n/a	Wearable; Mobile app (Aparito)	Wearable	Smartphone/mobile app			Yes	Yes											2	Passive and active	Physical activity; Sleep; Clinical symptoms;			Yes	Yes						Yes							3	Steps; Velocity; Bone pain events; Sleep impairment; other illness, missed school, choking, breathing, fall, tremor, diarrhoea	Descriptive
Patient-Generated Health Data Integration and Advanced Analytics for Diabetes Management: The AID-GM Platform.	Salvi, Elisa; Bosoni, Pietro; Tibollo, Valentina; Kruijver, Lisanne; Calcaterra, Valeria; Sacchi, Lucia; Bellazzi, Riccardo; Larizza, Cristiana	Diabetes is a high-prevalence disease that leads to an alteration in the patient's blood glucose (BG) values. Several factors influence the subject's BG profile over the day, including meals, physical activity, and sleep. Wearable devices are available for monitoring the patient's BG value around the clock, while activity trackers can be used to record his/her sleep and physical activity. However…	Italy	Journal article	Diabetes	Metabolism and Endocrinology	30	(i) To present AID-GM, a web application that enables the patient to share with his/her diabetologist both the raw BG data collected by a flash glucose monitoring device, and the information collected by activity trackers, including physical activity, heart rate, and sleep; (ii) To present the results of a real-world pilot study aimed to assess the usability of the proposed system.	Pilot study	n/a	Web app (AID-GM); flash glucose monitoring device; wearable activity trackers	Online/web-based platform	Wearable				Yes			Yes								2	Passive	Physiological; Physical activity; Sleep	Yes			Yes						Yes							3	Blood glucose; physical activity; heart rate,; sleep.	Descriptive
Electronic Patient-Reported Outcome Measures in Radiation Oncology: Initial Experience After Workflow Implementation.	Hauth, Franziska; Bizu, Verena; App, Rehan; Lautenbacher, Heinrich; Tenev, Alina; Bitzer, Michael; Malek, Nisar Peter; Zips, Daniel; Gani, Cihan	BACKGROUND: Mobile health (mHealth) technologies are increasingly used in various medical fields. However, the potential of mHealth to improve patient care in radiotherapy by acquiring electronic patient reported outcome measures (ePROMs) during treatment has been poorly studied so far., OBJECTIVE: The aim of this study was to develop and implement a novel Web app (PROMetheus) for patients underg…	Germany	Journal article	Radiation Oncology	Oncology	21	to develop and implement a novel Web app (PROMetheus) for patients undergoing radiotherapy.	Feasibility study	Program	Web app (PROMetheus)	Online/web-based platform								Yes								1	Active	Clinical symptoms			Yes														1	Symptom severity, frequency, and impact on activities of daily life.	Descriptive
Machine Learning Algorithms Can Use Wearable Sensor Data to Accurately Predict Six-Week Patient-Reported Outcome Scores Following Joint Replacement in a Prospective Trial.	Bini, Stefano A; Shah, Romil F; Bendich, Ilya; Patterson, Joseph T; Hwang, Kevin M; Zaid, Musa B	BACKGROUND: Tracking patient-generated health data (PGHD) following total joint arthroplasty (TJA) may enable data-driven early intervention to improve clinical results. We aim to demonstrate the feasibility of combining machine learning (ML) with PGHD in TJA to predict patient-reported outcome measures (PROMs)., METHODS: Twenty-two TJA patients were recruited for this pilot study. Three activity…	United States	Journal article	Joint replacement	Surgery	22	to demonstrate the feasibility of combining machine learning (ML) with PGHD in TJA to predict patient-reported outcome measures (PROMs).,	Prospective trial	Procedure	Wrist-based activity trackers: (Fitbit Flex, Mio Activity Tracker, and Lumo Run, a waist-based wearable posture sensor	Wearable	Wearable	Wearable			Yes											1	Passive and active	Physiological; Physical activity; Gait; Clinical symptoms; Functional	Yes		Yes	Yes								Yes		Yes			5	Step counts, calories burned, distance walked, floors ascended and descended, minutes spent in each activity level; Walking cadence (steps/min), bounce (vertical oscillation, mm), braking (m/s), pelvic rotation (°), and sagittal pelvic tilt (°) during the gait cycle; Heart rate; Functional outcomes; Knee Injury and Osteoarthritis Outcome Score (KOOS)	Predictive
Similar association between objective and subjective symptoms in functional and organic tremor.	Kramer, Gerrit; Dominguez-Vega, Zeus T; Laarhoven, Heleen Sa; Brandsma, Rick; Smit, Marenka; van der Stouwe, Am Madelein; Elting, Jan Willem J; Maurits, Natasha M; Rosmalen, Judith Gm; Tijssen, Marina Aj	BACKGROUND: A previous study reported a dramatic mismatch in objectively detected and self-reported tremor duration in patients with functional tremor. As these findings have an important and widespread impact in both clinical care and research, we conducted a validation study with a longer study duration and a larger sample of patients., METHODS: Fourteen patients with functional tremor and 19 w…	The Netherlands	Journal article	Patients with tremor	Neurology/CNS	14	To compare accelerometery-based objective tremor duration and diary-based subjective symptom burden in patients with functional tremor or organic tremor.	Repeated measures design	n/a	wrist-worn accelerometer; web-based diary	Wearable	Online/web-based platform				Yes			Yes								2	Passive and active	Clinical symptoms			Yes														1	Tremor symptom burden; Tremor duration	Diagnostic
A Machine Learning Approach to Classifying Self-Reported Health Status in a Cohort of Patients With Heart Disease Using Activity Tracker Data.	Meng, Yiwen; Speier, William; Shufelt, Chrisandra; Joung, Sandy; E Van Eyk, Jennifer; Bairey Merz, C Noel; Lopez, Mayra; Spiegel, Brennan; Arnold, Corey W	Constructing statistical models using personal sensor data could allow for tracking health status over time, thereby enabling the possibility of early intervention. The goal of this study was to use machine learning algorithms to classify patient-reported outcomes (PROs) using activity tracker data in a cohort of patients with stable ischemic heart disease (SIHD). A population of 182 patients wit…	United States	Journal article	Stable ischemic heart disease	Cardiovascular	182	The goal of this study was to use machine learning algorithms to classify patient-reported outcomes (PROs) using activity tracker data in a cohort of patients with stable ischemic heart disease (SIHD).	Observational cohort	n/a	Activity tracker (Fitbit Charge 2); PROMIS	Wearable	Online/web-based platform				Yes			Yes								2	Passive and active	Physiological, Physical activity, Clinical symptoms,	Yes		Yes	Yes													3	Physical activity, HR, eight PROMIS instruments: Global Physical Health and Global Mental Health, which are two composite scores from the Global-10 short form; Fatigue-Short Form 4a; Physical Function-Short Form 10a; Emotional Distress-Anxiety-Short Form 6a; Depression-Short Form 4a; Social IsolationShort Form 4a; and Sleep Disturbance-Short Form 4a.	Descriptive
Effects of self-monitoring devices on blood pressure in older adults with hypertension and diabetes: a randomised controlled trial.	Gu, Yeqing; Bao, Xue; Wang, Yanyan; Meng, Ge; Wu, Hongmei; Zhang, Qing; Liu, Li; Song, Kun; Wang, Yaogang; Niu, Kaijun	BACKGROUND: Hypertension and diabetes frequently coexist, which results in the difficulty of hypertension control in community-dwelling elderly adults who lack effective prevention and control strategies. The aim of this study is to determine whether a combined pedometer and home blood pressure monitoring (HBPM) programme could improve blood pressure (BP) among community-dwelling elderly adults w…	China	Journal article	Hypertension; Diabetes	Metabolism and Endocrinology	180	To determine whether a combined pedometer and home blood pressure monitoring (HBPM) programme could improve blood pressure (BP) among community-dwelling elderly adults with hypertension and diabetes.,	RCT	n/a	automatic blood pressure monitor (Andon KD598)	Parameter-specific biosensors						Yes										1	Passive	Physiological	Yes																1	systolic blood pressure, diastolic blood pressure	Descriptive
Wirelessly Observed Therapy to Optimize Adherence and Target Interventions for Oral Hepatitis C Treatment: Observational Pilot Study	Bonacini M, Kim Y, Pitney C, McKoin L, Tran M, Landis C.	Background: A fixed-dose combination of ledipasvir/sofosbuvir (LDV/SOF) is efficacious in treating chronic hepatitis C virus (HCV) infection; however, objective adherence to prescribed regimens in real-world clinical settings has not been well studied. Objective: This study aimed to evaluate adherence and virologic outcomes in patients with chronic HCV infection treated with LDV/SOF using a novel…	United States	Journal article	Hepatitis C	Infectious Diseases/Vaccines	28	To evaluate adherence and virologic outcomes in patients with chronic HCV infection treated with LDV/SOF using a novel digital medicine program that directly measures drug ingestion adherence.	prospective, observational, open-label, single-arm pilot study	Drug	Digital medicine program: Ingestible sensors; Wearable sensor patch; mobile app and software	Ingestible	Wearable	Smartphone/mobile app	Software	Yes	Yes							Yes		Yes		4	Passive and active	Behavioural; Physical activity; Physiological	Yes	Yes		Yes													3	Medication ingestion, adherence; steps, activity, rest, and heart rate;	Descriptive
Binge eating predicts adherence to digital self-monitoring during behavioral weight loss.	Martinelli, Mary K; D'Adamo, Laura; Butryn, Meghan L	OBJECTIVE: Consistent self-monitoring of dietary intake, weight, and physical activity predicts better outcomes during behavioral weight loss, but the factors that influence self-monitoring adherence are not well understood. This study attempted to fill gaps in the existing literature by examining whether pre-treatment eating behaviors predict adherence to digital self-monitoring during a behavio…	United States	Journal article	Binge eating	Metabolism and Endocrinology	77	To fill gaps in the existing literature by examining whether pre-treatment eating behaviors predict adherence to digital self-monitoring during a behavioral weight loss program.	Secondary analysis of clinical trial	Program	Fitbit app (food logging), Fitbit Flex (physical activity), Yunmai Smart Scale (weight).	Wearable	Smartphone/mobile app	Parameter-specific biosensors		Yes	Yes	Yes										3	Passive and active	Physiological , behavioural, physical activity,	Yes	Yes		Yes													3	Food intake; physical activity; weight	Descriptive
Prediction model development of women's daily asthma control using fitness tracker sleep disruption.	Castner, Jessica; Jungquist, Carla R; Mammen, Manoj J; Pender, John J; Licata, Olivia; Sethi, Sanjay	BACKGROUND: Night-time wakening with asthma symptoms is an important indicator of disease control and severity, with no gold-standard objective measurement., OBJECTIVE: The study objective was to use fitness tracker sleep data to develop predictive models of daily disease control-related asthma-specific wakening and FEV1 in working-aged women with poorly controlled asthma., METHODS: A repeated me…	United States	Journal article	Asthma	Respiratory/Pulmonary	43	to use fitness tracker sleep data to develop predictive models of daily disease control-related asthma-specific wakening and FEV1 in working-aged women with poorly controlled asthma.,	repeated measures panel design	n/a	fitness tracker / wearable (Fitbit); Actigraph	Wearable	Wearable				Yes											1	Passive	Sleep										Yes							1	sleep efficiency; wake counts	Predictive
Modelling Patient Behaviour Using IoT Sensor Data: a Case Study to Evaluate Techniques for Modelling Domestic Behaviour in Recovery from Total Hip Replacement Surgery.	Holmes, Michael; Nieto, Miquel Perello; Song, Hao; Tonkin, Emma; Grant, Sabrina; Flach, Peter	The UK health service sees around 160,000 total hip or knee replacements every year and this number is expected to rise with an ageing population. Expectations of surgical outcomes are changing alongside demographic trends, whilst aftercare may be fractured as a result of resource limitations. Conventional assessments of health outcomes must evolve to keep up with these changing trends. Health ou…	United Kingdom	Journal article	Total hip replacement surgery	Surgery	3	To evaluate whether IoT sensor data can be used to produce informative trends of patient behaviour during recovery from total hip replacement surgery, using statistical analysis and machine learning techniques.	Case study	n/a	IoT sensor network (SPHERE: a Sensor Platform for HealthCare in a Residential Environment) includes environmental sensors, smart utility meters, cameras and wearable sensors (accelerometer)	Environmental sensors	Wearable				Yes				Yes							2	Passive	Physical activity; Sleep; Geospatial				Yes						Yes			Yes				3	Movement; Posture; Ambulation Activity; Sleep-wake routine;	Predictive
Brief interventions for improving adherence in schizophrenia: A pilot study using electronic medication event monitoring.	Tessier, Arnaud; Dupuy, Maud; Bayle, Franck Jean; Herse, Corinne; Lange, Anne-Catherine; Vrijens, Bernard; Schweitzer, Pierre; Swendsen, Joel; Misdrahi, David	Poor medication adherence remains frequent in schizophrenia. The present study examined the efficacy of two month-long pilot interventions using the Medication Event Monitoring System (MEMS R). Thirty-three outpatients at high risk for relapse were randomized to receive a smartphone-based intervention, a nurse-based intervention, or treatment as usual. All patients then used the MEMS R to objecti…	France	Journal article	Schizophrenia	Mental Health & Addictions	33	To examine the efficacy of two month-long pilot interventions using the Medication Event Monitoring System (MEMS R).	Controlled pilot study	Drug	Medication Event Monitoring System (MEMS®)	Electronic medication monitors													Yes			1	Passive	Behavioural		Yes															1	Medication adherence	Descriptive
A mobile device application (app) to improve adherence to an enhanced recovery program for colorectal surgery: a randomized controlled trial.	Mata, Juan; Pecorelli, Nicolo; Kaneva, Pepa; Moldoveanu, Dan; Gosselin-Tardiff, Alexandre; Alhashemi, Mohsen; Robitaille, Stephan; Balvardi, Saba; Lee, Lawrence; Stein, Barry L; Liberman, Sender; Charlebois, Patrick; Fiore, Julio F Jr; Feldman, Liane S	BACKGROUND: Increased adherence with enhanced recovery pathways (ERP) is associated with improved outcomes. However, adherence to postoperative elements that rely on patient participation remains suboptimal. Mobile device apps may improve delivery of health education material and have the potential to foster behavior change and improve patient compliance. The objective of this study was to estima…	Canada	Journal article	Colorectal resection	Surgery	97	To estimate the extent to which a novel mobile device app affects adherence to an enhanced recovery pathway (ERP) for colorectal surgery in comparison to standard written education.	Superiority, parallel-group, assessor-blind, sham-controlled randomized trial	Procedure	Mobile app	Smartphone/mobile app				Yes												1	Active	Behavioural, clinical symptoms		Yes	Yes														2	Adherence to program elements (mobilization, gastrointestinal motility stimulation, breathing exercises, and consumption of oral liquids and nutritional drinks) nutritional drinks	Descriptive
[truncated: 174 more rows]
[truncated: 12 more columns]

## Sheet: Data Validation
Publication Type	Therapeutic Area	Intervention	Passive/Active	Analytic Applications	Use of AI	DHT Type
Conference abstract	Audiology	Drug	Passive	Descriptive	Yes	Smartphone/mobile app
Research forum abstract	Cardiovascular	Device	Active	Prescriptive	No	Assessments via mobile platform
Journal article	Dermatology	Program	Passive and active	Predictive		Mobile phone (other)
Clinical trial protocol	Eye Health	Procedure		Diagnostic		Wearable
Dissertation	Gastroenterology	n/a				Ingestible
[truncated: 16 more rows]
